# Supplementary material for: Computational Study of the Ion and Water Permeation and Transport Mechanisms of the SARS-CoV-2 Pentameric E Protein Channel
Source: Front Mol Biosci. 2020 Sep 23;7:565797. doi: 10.3389/fmolb.2020.565797 (PMC7538787; doi:10.3389/fmolb.2020.565797)
Supplement: Supplementary file 4 [file Table_4.DOC]

# Please suffix .gro
127186
    1GLU      N    1   5.095   5.286   2.707 -1.0111  0.0923 -0.1607
    1GLU    HT1    2   5.013   5.250   2.760  0.0149 -1.6164  0.3407
    1GLU    HT2    3   5.099   5.389   2.694  0.7413 -0.2003 -2.8868
    1GLU    HT3    4   5.184   5.266   2.757 -0.0249 -0.1682 -1.9364
    1GLU     CA    5   5.101   5.219   2.568 -0.3362 -0.2834  0.2459
    1GLU     HA    6   5.186   5.258   2.513 -1.3654  0.1818 -1.0724
    1GLU     CB    7   5.134   5.063   2.571  0.2496 -0.3357 -0.0599
    1GLU    HB1    8   5.147   5.034   2.465 -3.6878  2.7554 -1.6795
    1GLU    HB2    9   5.039   5.012   2.600 -0.2794  0.3006 -0.6262
    1GLU     CG   10   5.239   5.016   2.676 -0.0867 -0.5407 -0.3183
    1GLU    HG1   11   5.259   4.908   2.660 -1.4457 -1.1528  1.8075
    1GLU    HG2   12   5.198   5.022   2.779  2.9726 -0.0974  1.0069
    1GLU     CD   13   5.366   5.093   2.683 -0.5371 -0.2561 -0.5650
    1GLU    OE1   14   5.364   5.218   2.694  1.0862 -0.0692 -0.3311
    1GLU    OE2   15   5.477   5.033   2.676  0.2216  0.3425 -0.9162
    1GLU      C   16   4.975   5.259   2.490 -0.6420  0.1868  0.4628
    1GLU      O   17   4.916   5.359   2.516 -0.9888 -0.3920  0.4170
    2THR      N   18   4.919   5.169   2.399  0.4001 -0.8454 -0.2512
    2THR     HN   19   4.950   5.076   2.380 -3.7113 -2.3730 -0.4940
    2THR     CA   20   4.789   5.196   2.329 -1.0995 -0.1605 -0.3497
    2THR     HA   21   4.777   5.303   2.331  1.6858  0.2825  2.7971
    2THR     CB   22   4.803   5.149   2.187  0.0129 -0.3866  0.0337
    2THR     HB   23   4.706   5.147   2.133 -0.0325  3.3099 -0.2871
    2THR    OG1   24   4.873   5.021   2.186  0.0839  0.2438 -0.2430
    2THR    HG1   25   4.841   4.967   2.113 -0.4872 -2.4155  1.8368
    2THR    CG2   26   4.889   5.244   2.105  0.1448  0.4893 -0.4031
    2THR   HG21   27   4.979   5.264   2.167 -0.7442 -2.7361  2.2513
    2THR   HG22   28   4.840   5.344   2.104 -0.0734  0.3941  0.1842
    2THR   HG23   29   4.926   5.232   2.001  0.9950  2.0234 -0.3160
    2THR      C   30   4.660   5.155   2.394  0.0938 -0.4786  0.3658
    2THR      O   31   4.552   5.183   2.338  0.0892 -0.0254  0.2532
    3GLY      N   32   4.660   5.096   2.518  0.4763  0.1640  0.1524
    3GLY     HN   33   4.752   5.064   2.541  0.2015 -0.1280  0.8621
    3GLY     CA   34   4.541   5.045   2.589  0.0504  0.6823 -0.1273
    3GLY    HA1   35   4.581   4.961   2.644  0.0610  1.0076  0.3798
    3GLY    HA2   36   4.466   5.026   2.514  0.0180  0.7656 -0.1163
    3GLY      C   37   4.484   5.140   2.689 -0.5502 -0.4375 -0.4944
    3GLY      O   38   4.437   5.248   2.650  0.8557 -0.2245  0.1224
    4THR      N   39   4.484   5.103   2.824 -0.0740 -0.6070  0.5617
    4THR     HN   40   4.533   5.019   2.848  1.4374 -0.5282 -1.8383
    4THR     CA   41   4.444   5.196   2.926  0.1754  0.2797  0.2190
    4THR     HA   42   4.347   5.232   2.897 -0.0685 -0.6395 -0.1422
    4THR     CB   43   4.431   5.123   3.059 -0.7678  0.0889 -0.0905
    4THR     HB   44   4.393   5.198   3.131 -2.6192  0.6177 -1.5500
    4THR    OG1   45   4.558   5.069   3.100  0.2725 -0.6527 -0.0387
    4THR    HG1   46   4.573   4.995   3.041 -0.0513  0.9679 -2.2825
    4THR    CG2   47   4.330   5.003   3.061  0.0595 -0.2272 -0.3863
    4THR   HG21   48   4.367   4.936   2.981 -0.2926 -0.4792 -0.3396
    4THR   HG22   49   4.224   5.023   3.033 -0.0746 -0.3839 -0.0007
    4THR   HG23   50   4.339   4.946   3.156 -0.2544  0.0754 -0.1685
    4THR      C   51   4.528   5.315   2.947 -0.5220  0.8228  0.1430
    4THR      O   52   4.649   5.310   2.926  0.0654 -0.3787  0.0346
    5LEU      N   53   4.467   5.429   2.987  0.5398  0.1063  0.1628
    5LEU     HN   54   4.367   5.431   2.993  0.5415 -0.5471  0.5147
    5LEU     CA   55   4.536   5.544   3.032 -0.9407  0.4836  0.3674
    5LEU     HA   56   4.609   5.572   2.957 -1.2467  0.9549  0.2427
    5LEU     CB   57   4.435   5.655   3.045 -0.1836  0.0532 -0.1229
    5LEU    HB1   58   4.363   5.624   3.124  1.1487  0.5067  1.3341
    5LEU    HB2   59   4.380   5.665   2.949 -1.0314 -0.5834  0.2904
    5LEU     CG   60   4.487   5.788   3.086 -0.0806  0.0698 -0.1198
    5LEU     HG   61   4.525   5.781   3.191  0.1590  1.4559 -0.1014
    5LEU    CD1   62   4.605   5.837   2.997  0.2950 -0.0082 -0.3650
    5LEU   HD11   63   4.570   5.838   2.891  0.3471  1.2024 -0.3877
    5LEU   HD12   64   4.689   5.765   3.005 -0.1219 -0.5524 -0.7407
    5LEU   HD13   65   4.641   5.935   3.034 -2.6692  1.5609 -1.3136
    5LEU    CD2   66   4.375   5.893   3.080  0.3367  0.5278 -0.0995
    5LEU   HD21   67   4.279   5.859   3.124 -0.5879  2.1370 -0.7723
    5LEU   HD22   68   4.339   5.903   2.975 -2.3910 -1.4801  0.5452
    5LEU   HD23   69   4.396   5.987   3.135  0.1085  0.3495  0.2945
    5LEU      C   70   4.611   5.528   3.172  0.2118  0.3027  0.2425
    5LEU      O   71   4.710   5.598   3.203 -0.2787  0.1934  0.0103
    6ILE      N   72   4.564   5.431   3.258  0.0031  0.2895  0.0542
    6ILE     HN   73   4.483   5.378   3.232 -1.3152  1.3337  1.8300
    6ILE     CA   74   4.613   5.406   3.396 -0.0550 -0.8564 -0.3529
    6ILE     HA   75   4.678   5.489   3.423 -0.9451 -0.0278 -0.6847
    6ILE     CB   76   4.489   5.404   3.488 -0.2107  0.1478  0.1367
    6ILE     HB   77   4.525   5.363   3.585 -0.6361 -1.4310 -0.3488
    6ILE    CG2   78   4.437   5.544   3.509 -0.8849 -0.0021  0.2552
    6ILE   HG21   79   4.401   5.584   3.411  0.4953  0.3767 -0.1077
    6ILE   HG22   80   4.518   5.616   3.531 -1.7975  0.9957  0.4758
    6ILE   HG23   81   4.355   5.554   3.583  0.3097 -0.0167  1.6181
    6ILE    CG1   82   4.374   5.306   3.448 -0.4949 -0.3351 -0.0549
    6ILE   HG11   83   4.405   5.207   3.409 -1.5044 -0.6232 -0.1600
    6ILE   HG12   84   4.317   5.348   3.362 -1.6688 -0.0697  0.8333
    6ILE     CD   85   4.281   5.286   3.562  1.0089 -0.1905 -0.4851
    6ILE    HD1   86   4.352   5.252   3.640 -0.9716 -1.4058  0.8623
    6ILE    HD2   87   4.202   5.209   3.545  1.6478 -1.1430  0.7267
    6ILE    HD3   88   4.246   5.384   3.602  0.9874 -0.3959  0.0009
    6ILE      C   89   4.699   5.288   3.417  0.2093  0.3564  0.0150
    6ILE      O   90   4.718   5.227   3.522 -0.2661  0.0731  0.2105
    7VAL      N   91   4.772   5.250   3.306  0.0858  0.4281  0.1928
    7VAL     HN   92   4.750   5.285   3.216  1.3954 -1.8799 -1.1334
    7VAL     CA   93   4.866   5.138   3.305 -0.5441  0.1650  0.4291
    7VAL     HA   94   4.810   5.051   3.337  0.6453 -0.6334  0.4147
    7VAL     CB   95   4.915   5.112   3.165 -0.2194 -0.4280 -0.1984
    7VAL     HB   96   4.835   5.135   3.091  0.2915 -0.9386 -0.9199
    7VAL    CG1   97   5.036   5.203   3.128  0.3390  0.4421  0.2046
    7VAL   HG11   98   5.049   5.202   3.017 -0.4872  0.2410  0.0974
    7VAL   HG12   99   5.130   5.180   3.182  0.6556 -0.9162 -0.8551
    7VAL   HG13  100   5.015   5.310   3.150 -1.7412 -0.1294  1.2669
    7VAL    CG2  101   4.953   4.969   3.143 -0.3301 -0.6874 -0.2015
    7VAL   HG21  102   5.028   4.961   3.062 -0.0911  1.0154 -0.1937
    7VAL   HG22  103   4.863   4.905   3.132  0.4022 -1.9754  0.9165
    7VAL   HG23  104   5.017   4.949   3.232  0.5408  1.7078 -0.2233
    7VAL      C  105   4.986   5.150   3.402 -0.4346  0.0215  0.2775
    7VAL      O  106   5.025   5.053   3.463 -0.2300  0.0389  0.0331
    8ASN      N  107   5.036   5.275   3.430 -0.5356  0.1485 -0.0010
    8ASN     HN  108   4.992   5.346   3.376 -0.5379 -0.3639 -0.6950
    8ASN     CA  109   5.124   5.307   3.536  0.4487  0.5510  0.1460
    8ASN     HA  110   5.217   5.251   3.527  1.8014  2.6265  0.4522
    8ASN     CB  111   5.168   5.457   3.508 -0.1313  0.5575 -0.6282
    8ASN    HB1  112   5.228   5.443   3.416 -1.5859  1.1481 -1.7064
    8ASN    HB2  113   5.225   5.494   3.596 -0.6722 -2.2076  0.9796
    8ASN     CG  114   5.055   5.556   3.469  0.2276 -0.3161 -0.3697
    8ASN    OD1  115   4.937   5.531   3.481  0.1604 -0.6672 -0.0782
    8ASN    ND2  116   5.099   5.670   3.401 -0.2681 -0.0936 -0.1789
    8ASN   HD21  117   5.193   5.705   3.409  0.4437 -2.1853  4.5480
    8ASN   HD22  118   5.029   5.728   3.361  1.0690  0.5638 -1.6872
    8ASN      C  119   5.078   5.294   3.680 -0.7326 -0.1554  0.3762
    8ASN      O  120   5.160   5.291   3.772 -0.1831 -0.0376  0.3344
    9SER      N  121   4.953   5.292   3.694  0.2434  0.2174 -0.4058
    9SER     HN  122   4.890   5.297   3.617 -2.2559 -2.3497  1.2814
    9SER     CA  123   4.890   5.270   3.821  0.2481 -0.0185  0.1230
    9SER     HA  124   4.930   5.350   3.881  1.6019 -0.7908  0.2787
    9SER     CB  125   4.737   5.293   3.819 -0.0568  0.2834  0.0342
    9SER    HB1  126   4.713   5.388   3.767  1.7234  0.0529 -1.3288
    9SER    HB2  127   4.706   5.309   3.924 -1.2898 -1.6792  0.0153
    9SER     OG  128   4.658   5.183   3.769  0.8278 -0.0596 -0.0031
    9SER    HG1  129   4.657   5.184   3.673  0.8896 -0.0202 -0.0034
    9SER      C  130   4.924   5.142   3.889  0.3396  0.3078 -0.3396
    9SER      O  131   4.943   5.149   4.012 -0.1553  0.0546 -0.1797
   10VAL      N  132   4.945   5.026   3.817 -0.3984 -0.0507 -0.3714
   10VAL     HN  133   4.944   5.017   3.717 -1.5174  1.3952 -0.5185
   10VAL     CA  134   4.961   4.899   3.884 -0.4261  0.2516 -0.0006
   10VAL     HA  135   4.881   4.889   3.956  0.5221 -1.5068  0.8940
   10VAL     CB  136   4.961   4.776   3.782  0.0716 -0.4237  0.2218
   10VAL     HB  137   5.027   4.798   3.696 -0.3194 -0.9978 -0.2365
   10VAL    CG1  138   5.009   4.641   3.826  0.1790 -0.0972 -0.6156
   10VAL   HG11  139   4.967   4.604   3.922 -2.9869  0.2364 -1.7638
   10VAL   HG12  140   5.120   4.634   3.834 -0.0138 -1.1989  2.4502
   10VAL   HG13  141   4.972   4.562   3.757  1.2215 -1.0719 -0.1017
   10VAL    CG2  142   4.810   4.763   3.735 -0.2894  1.1312  0.0656
   10VAL   HG21  143   4.749   4.750   3.827  0.6040  0.3240  0.5606
   10VAL   HG22  144   4.799   4.668   3.679 -1.4826  0.7726  0.8668
   10VAL   HG23  145   4.769   4.852   3.682 -2.8067 -0.3016 -0.5434
   10VAL      C  146   5.088   4.894   3.965 -0.2701 -0.4340  0.2123
   10VAL      O  147   5.083   4.867   4.082 -0.4819  0.8654 -0.6977
   11LEU      N  148   5.210   4.947   3.913  0.4347  0.0066 -0.6845
   11LEU     HN  149   5.224   4.976   3.819  0.2887 -0.4158 -0.8389
   11LEU     CA  150   5.327   4.983   3.993  0.3591  0.0698  0.2710
   11LEU     HA  151   5.389   4.898   4.017  0.7911  0.0824 -0.7392
   11LEU     CB  152   5.427   5.068   3.911 -0.4445 -0.3859  0.1243
   11LEU    HB1  153   5.371   5.144   3.853 -0.8088 -0.5000  0.3219
   11LEU    HB2  154   5.472   5.004   3.831 -2.7364 -0.0903 -1.4940
   11LEU     CG  155   5.537   5.156   3.983 -0.8281 -0.0445  0.9304
   11LEU     HG  156   5.490   5.230   4.051 -0.2054 -0.1804  1.5145
   11LEU    CD1  157   5.627   5.059   4.061  0.3360 -0.3991  0.3895
   11LEU   HD11  158   5.707   5.126   4.100 -0.5522  0.5834  0.5487
   11LEU   HD12  159   5.664   4.977   3.995 -0.0345 -0.9875  0.8945
   11LEU   HD13  160   5.564   5.011   4.139 -3.5095  2.9469 -0.3594
   11LEU    CD2  161   5.635   5.225   3.883 -0.7896 -0.3641  0.4631
   11LEU   HD21  162   5.718   5.276   3.937 -1.1650 -0.3641  1.0490
   11LEU   HD22  163   5.593   5.311   3.826  0.4181  0.7649  1.1937
   11LEU   HD23  164   5.664   5.139   3.820  3.3489  0.2844  1.1932
   11LEU      C  165   5.298   5.055   4.122  0.4243 -1.2163 -0.2308
   11LEU      O  166   5.340   5.007   4.231  0.5604  0.2066 -0.2998
   12LEU      N  167   5.226   5.165   4.112 -0.5226 -0.5464 -0.5112
   12LEU     HN  168   5.182   5.183   4.024 -0.2193 -2.2801 -1.0606
   12LEU     CA  169   5.186   5.258   4.215 -0.1774  0.3593  0.5754
   12LEU     HA  170   5.278   5.295   4.260  1.2788 -0.3703 -1.6351
   12LEU     CB  171   5.129   5.386   4.146  0.2467 -0.1522  0.6063
   12LEU    HB1  172   5.031   5.366   4.098 -0.4138  0.4189  1.6820
   12LEU    HB2  173   5.202   5.419   4.068 -0.2518  0.6017  0.4477
   12LEU     CG  174   5.104   5.510   4.236 -0.7042 -0.2762 -0.1670
   12LEU     HG  175   5.103   5.597   4.167 -1.0705  1.2469  1.7125
   12LEU    CD1  176   4.974   5.522   4.303 -0.4661  0.1363 -1.2815
   12LEU   HD11  177   4.905   5.480   4.228  2.0758 -1.1490 -3.0219
   12LEU   HD12  178   4.953   5.626   4.338  1.7038  0.4519 -0.7465
   12LEU   HD13  179   4.966   5.454   4.391  1.3977 -0.8487 -1.8224
   12LEU    CD2  180   5.224   5.544   4.331  0.2469 -0.2298  0.0408
   12LEU   HD21  181   5.319   5.555   4.275 -1.0380  1.0459 -2.0099
   12LEU   HD22  182   5.235   5.466   4.409 -0.4164  2.0619  2.5721
   12LEU   HD23  183   5.208   5.644   4.377  1.6304  0.0969 -0.1582
   12LEU      C  184   5.091   5.198   4.325 -0.1387 -0.5817  0.1871
   12LEU      O  185   5.115   5.216   4.446 -0.6281 -0.2776 -0.1137
   13PHE      N  186   4.992   5.112   4.289 -0.6440  0.3959  0.1409
   13PHE     HN  187   4.976   5.097   4.191 -0.4567 -1.2902  0.3497
   13PHE     CA  188   4.909   5.033   4.378  0.3556  0.5010  0.4997
   13PHE     HA  189   4.869   5.104   4.449 -0.7180 -0.8708  1.3164
   13PHE     CB  190   4.780   4.965   4.309  0.0264 -0.6271 -0.1491
   13PHE    HB1  191   4.737   4.882   4.369  1.1593 -0.8246  0.4344
   13PHE    HB2  192   4.808   4.914   4.214 -1.0544 -1.2236 -0.1548
   13PHE     CG  193   4.673   5.070   4.294  0.1606 -0.7670  0.0189
   13PHE    CD1  194   4.588   5.098   4.405 -0.0333 -0.7197  0.0802
   13PHE    HD1  195   4.619   5.064   4.503  0.6248  0.4422  0.2926
   13PHE    CE1  196   4.483   5.195   4.397 -0.3030 -0.8420  0.1705
   13PHE    HE1  197   4.422   5.211   4.485 -1.3207  0.8170 -0.7809
   13PHE     CZ  198   4.445   5.246   4.269  0.4580 -0.2905  0.3798
   13PHE     HZ  199   4.359   5.311   4.265  0.3982 -0.4174 -1.6653
   13PHE    CD2  200   4.632   5.132   4.177 -0.8919  0.4675  0.3053
   13PHE    HD2  201   4.685   5.105   4.087  2.5276  4.1869  0.9134
   13PHE    CE2  202   4.522   5.208   4.157  0.7277 -0.5643  0.3902
   13PHE    HE2  203   4.497   5.247   4.060 -0.3461 -0.9932  0.4743
   13PHE      C  204   4.986   4.928   4.457 -0.4294  0.6188 -0.0624
   13PHE      O  205   4.976   4.911   4.581 -0.0344 -0.1659 -0.0443
   14LEU      N  206   5.067   4.848   4.379  0.1101  0.8410 -0.1449
   14LEU     HN  207   5.090   4.870   4.285  1.4273  2.6044  0.5438
   14LEU     CA  208   5.165   4.761   4.445 -0.0485 -0.3479 -0.3835
   14LEU     HA  209   5.104   4.699   4.509 -0.7013  0.6553 -0.0188
   14LEU     CB  210   5.240   4.683   4.334  0.5854  0.3577  0.0986
   14LEU    HB1  211   5.312   4.749   4.282  0.5044 -0.4283 -1.0475
   14LEU    HB2  212   5.167   4.658   4.255  1.2519 -1.2428 -0.0551
   14LEU     CG  213   5.314   4.557   4.388 -0.0741 -0.4462  0.3687
   14LEU     HG  214   5.378   4.597   4.470 -0.9978  1.0509  0.3990
   14LEU    CD1  215   5.220   4.447   4.434 -0.7483 -0.4107 -0.5333
   14LEU   HD11  216   5.151   4.418   4.353  1.1518 -0.8670 -2.0632
   14LEU   HD12  217   5.162   4.488   4.520 -0.5673  0.1440 -0.6768
   14LEU   HD13  218   5.271   4.358   4.478 -2.4185 -1.3857 -0.4526
   14LEU    CD2  219   5.406   4.514   4.272 -0.0239  0.0967 -0.3435
   14LEU   HD21  220   5.476   4.594   4.240  0.8297 -0.9578 -1.1522
   14LEU   HD22  221   5.354   4.488   4.178 -1.0302 -0.2596  0.2940
   14LEU   HD23  222   5.479   4.434   4.294  1.5924  0.9929 -2.2163
   14LEU      C  223   5.262   4.835   4.546  0.2555 -0.3871  0.0359
   14LEU      O  224   5.300   4.780   4.651  0.6846 -0.3870  0.3966
   15ALA      N  225   5.302   4.963   4.516 -0.6369 -0.4573 -0.4802
   15ALA     HN  226   5.300   4.994   4.422  0.2716 -1.1247 -0.7316
   15ALA     CA  227   5.393   5.038   4.610  0.5442 -0.9469 -0.0164
   15ALA     HA  228   5.475   4.976   4.643  0.1851 -1.3779  0.0790
   15ALA     CB  229   5.457   5.165   4.538  0.3655  0.0149 -0.1933
   15ALA    HB1  230   5.379   5.242   4.519 -0.4419 -0.5872  0.6141
   15ALA    HB2  231   5.496   5.123   4.442 -1.0671  0.7502 -1.1307
   15ALA    HB3  232   5.531   5.199   4.614 -2.1784  0.8601  2.0724
   15ALA      C  233   5.334   5.083   4.745 -0.2659  0.0356 -0.4491
   15ALA      O  234   5.396   5.092   4.852  0.0628  0.1982 -0.0435
   16PHE      N  235   5.203   5.114   4.742  0.7738  0.3154  0.1731
   16PHE     HN  236   5.153   5.111   4.655 -2.4931 -0.6639  1.9288
   16PHE     CA  237   5.115   5.125   4.854  0.0862 -0.1982 -0.2088
   16PHE     HA  238   5.152   5.203   4.919  0.6297  0.0731 -0.8300
   16PHE     CB  239   4.973   5.163   4.804 -0.3605 -0.3510  0.2477
   16PHE    HB1  240   4.934   5.098   4.723 -1.9605  0.5106  0.2710
   16PHE    HB2  241   4.986   5.268   4.768 -1.5487 -0.0282  0.7162
   16PHE     CG  242   4.870   5.161   4.915  0.2467 -0.1533  0.0775
   16PHE    CD1  243   4.875   5.262   5.005 -0.8505 -0.6562  1.1434
   16PHE    HD1  244   4.949   5.341   5.002 -0.7057 -0.8171 -0.9929
   16PHE    CE1  245   4.782   5.284   5.111 -0.3244  0.0129 -0.4803
   16PHE    HE1  246   4.795   5.369   5.176  3.1382  1.5817 -2.9534
   16PHE     CZ  247   4.671   5.195   5.121  0.0406  0.2211 -0.0223
   16PHE     HZ  248   4.597   5.211   5.198  0.0033  1.4376 -0.2862
   16PHE    CD2  249   4.767   5.070   4.929 -0.0645  0.3002  0.0703
   16PHE    HD2  250   4.766   4.994   4.852  0.4179  0.4665 -0.1061
   16PHE    CE2  251   4.674   5.082   5.038  0.3160 -0.2036  0.3092
   16PHE    HE2  252   4.601   5.006   5.059  1.7193 -1.8215 -0.4218
   16PHE      C  253   5.105   4.991   4.941 -0.2928 -0.2594  1.1523
   16PHE      O  254   5.117   5.002   5.062  0.1742 -0.3141 -0.2291
   17VAL      N  255   5.085   4.876   4.876  0.3976 -0.5324 -0.0937
   17VAL     HN  256   5.076   4.868   4.777  3.5010  1.9491 -0.7523
   17VAL     CA  257   5.093   4.738   4.941  0.3385 -0.6339  0.0440
   17VAL     HA  258   5.011   4.741   5.011  1.1355  0.4880  0.9665
   17VAL     CB  259   5.055   4.630   4.837 -0.4705  0.3885  0.0706
   17VAL     HB  260   5.094   4.672   4.742 -0.9298 -0.8009 -0.6618
   17VAL    CG1  261   5.113   4.485   4.849 -0.3789  0.0435 -0.2597
   17VAL   HG11  262   5.066   4.422   4.771 -3.7672  2.1847 -0.1540
   17VAL   HG12  263   5.083   4.444   4.948 -3.6001  1.0958 -0.6930
   17VAL   HG13  264   5.221   4.488   4.824 -0.2469 -0.1519  0.2563
   17VAL    CG2  265   4.895   4.638   4.827 -0.5944  0.5262 -0.0443
   17VAL   HG21  266   4.869   4.746   4.827  1.1450  0.9961  1.5670
   17VAL   HG22  267   4.852   4.585   4.914 -2.3310  1.2295 -0.4208
   17VAL   HG23  268   4.864   4.571   4.743  0.7511  0.2868 -0.3691
   17VAL      C  269   5.229   4.717   5.009 -0.3201 -0.5052  0.4782
   17VAL      O  270   5.239   4.675   5.124  0.0485  0.0132  0.5855
   18VAL      N  271   5.339   4.756   4.941  0.3508 -0.1927 -0.3049
   18VAL     HN  272   5.335   4.794   4.849 -2.7729  1.2587  0.3074
   18VAL     CA  273   5.471   4.741   5.007 -0.0046  0.3805  0.2391
   18VAL     HA  274   5.472   4.649   5.064  3.3752 -0.1935 -0.5229
   18VAL     CB  275   5.594   4.707   4.918 -0.1608 -0.3049 -0.5186
   18VAL     HB  276   5.679   4.695   4.989 -0.7527  0.5267  0.3607
   18VAL    CG1  277   5.568   4.581   4.840 -0.5284  0.3638 -0.5967
   18VAL   HG11  278   5.660   4.553   4.784 -2.4722  0.1051 -3.9186
   18VAL   HG12  279   5.490   4.593   4.762  1.5016  0.2561 -2.7622
   18VAL   HG13  280   5.547   4.493   4.905  0.4128  0.0107 -0.7563
   18VAL    CG2  281   5.631   4.828   4.836  0.4976  0.1199  0.7858
   18VAL   HG21  282   5.676   4.910   4.895 -1.3367  0.1546  2.2463
   18VAL   HG22  283   5.538   4.871   4.792  1.8759  0.5659 -1.8481
   18VAL   HG23  284   5.689   4.797   4.747 -0.5150  3.3239 -1.1449
   18VAL      C  285   5.504   4.842   5.127 -0.0573  0.1242 -0.1571
   18VAL      O  286   5.555   4.795   5.232  0.2518 -1.0357  0.1991
   19PHE      N  287   5.453   4.963   5.121  0.3881 -0.2386 -0.2926
   19PHE     HN  288   5.395   4.979   5.041  0.1802  1.2770  0.1407
   19PHE     CA  289   5.460   5.066   5.220 -0.0850 -0.5898  0.4967
   19PHE     HA  290   5.563   5.078   5.252 -0.9694  0.5561  3.2739
   19PHE     CB  291   5.403   5.205   5.166 -0.3696  1.3249 -0.1099
   19PHE    HB1  292   5.292   5.203   5.169 -0.3784  1.8145 -0.0113
   19PHE    HB2  293   5.443   5.222   5.064  0.7775 -3.4904 -0.6999
   19PHE     CG  294   5.451   5.322   5.258 -0.0555  0.3975  0.7040
   19PHE    CD1  295   5.357   5.367   5.357  0.3874  0.4102 -0.3751
   19PHE    HD1  296   5.263   5.315   5.364  1.7568 -2.1396  0.0745
   19PHE    CE1  297   5.383   5.479   5.434  0.2753  0.5852 -0.0420
   19PHE    HE1  298   5.303   5.498   5.504  0.1008  1.2635 -0.4199
   19PHE     CZ  299   5.493   5.553   5.406  0.0489 -0.5159 -0.2058
   19PHE     HZ  300   5.494   5.654   5.442 -0.1899 -0.0646 -1.4170
   19PHE    CD2  301   5.566   5.396   5.234 -0.1604  0.1249  0.5395
   19PHE    HD2  302   5.626   5.369   5.148 -0.9993 -1.0573  0.3033
   19PHE    CE2  303   5.595   5.510   5.320 -0.2761  0.0330  0.3180
   19PHE    HE2  304   5.685   5.571   5.321 -0.2728  0.0270  0.4266
   19PHE      C  305   5.378   5.015   5.342 -0.9819  0.4168  0.1242
   19PHE      O  306   5.424   5.029   5.453 -0.7539  0.0528  0.0594
   20LEU      N  307   5.257   4.969   5.320 -0.2438  0.2914 -0.0514
   20LEU     HN  308   5.222   4.969   5.227  0.5820 -0.8499 -0.3794
   20LEU     CA  309   5.176   4.912   5.430 -0.1884  0.1747 -0.2720
   20LEU     HA  310   5.171   4.985   5.509 -0.0941 -0.2464  0.1268
   20LEU     CB  311   5.034   4.883   5.381 -0.0152 -0.2147 -1.1616
   20LEU    HB1  312   4.980   4.820   5.454 -0.2148  0.6814 -0.5200
   20LEU    HB2  313   5.030   4.831   5.283 -0.6522  2.3124 -2.5957
   20LEU     CG  314   4.933   5.009   5.364  0.0643 -0.3546  0.2840
   20LEU     HG  315   4.966   5.082   5.288  2.8076 -1.7291  0.0311
   20LEU    CD1  316   4.796   4.952   5.322  0.4434  0.2714  0.0896
   20LEU   HD11  317   4.805   4.902   5.223 -0.6088 -0.0248  0.1266
   20LEU   HD12  318   4.725   5.037   5.308 -2.0292 -1.5012  1.2393
   20LEU   HD13  319   4.761   4.879   5.397 -1.3505  2.6379  1.7200
   20LEU    CD2  320   4.929   5.082   5.498  0.0886 -1.1982  0.1889
   20LEU   HD21  321   4.904   5.014   5.582 -2.0525 -0.5819  0.1216
   20LEU   HD22  322   4.837   5.145   5.498 -0.1840 -1.5851 -0.5345
   20LEU   HD23  323   5.023   5.138   5.516  1.4001 -3.0332 -0.6467
   20LEU      C  324   5.228   4.788   5.499 -0.1745  0.0052  0.9827
   20LEU      O  325   5.219   4.769   5.624  0.0230  0.8346  0.2520
   21LEU      N  326   5.293   4.697   5.423  0.3764  0.3138 -0.4844
   21LEU     HN  327   5.295   4.725   5.327  0.5576  2.4097  0.0760
   21LEU     CA  328   5.375   4.580   5.464 -0.3751  0.1315  0.1840
   21LEU     HA  329   5.316   4.527   5.538  0.2614  2.5333  2.6012
   21LEU     CB  330   5.410   4.480   5.358 -1.1473  0.2895  0.4321
   21LEU    HB1  331   5.476   4.403   5.403 -1.0077  0.4171  0.4475
   21LEU    HB2  332   5.461   4.535   5.276  0.1802 -4.0775 -1.9901
   21LEU     CG  333   5.293   4.408   5.286  0.6807  0.1016 -0.8826
   21LEU     HG  334   5.210   4.474   5.253 -1.7780 -3.4184 -2.3654
   21LEU    CD1  335   5.342   4.342   5.158 -0.0938 -0.2960 -0.1208
   21LEU   HD11  336   5.261   4.284   5.108  0.8033 -1.7016  0.0128
   21LEU   HD12  337   5.415   4.267   5.194  2.6958  1.5162 -1.6725
   21LEU   HD13  338   5.398   4.416   5.098 -1.5805  0.9433 -0.0559
   21LEU    CD2  339   5.234   4.304   5.387  0.5471 -0.3763  0.0348
   21LEU   HD21  340   5.202   4.341   5.487 -0.9623 -1.1788 -0.1152
   21LEU   HD22  341   5.310   4.224   5.403  2.0127  0.9611 -0.0157
   21LEU   HD23  342   5.141   4.257   5.347  0.0160 -0.6160  1.4746
   21LEU      C  343   5.498   4.620   5.547  0.1564 -0.2566 -0.4649
   21LEU      O  344   5.523   4.569   5.654  0.2592 -0.5282  0.3126
   22VAL      N  345   5.568   4.723   5.496 -0.1373 -0.1128  0.4534
   22VAL     HN  346   5.540   4.765   5.410 -1.6070 -1.2894  0.3182
   22VAL     CA  347   5.678   4.790   5.568  0.3780  0.6982  0.5121
   22VAL     HA  348   5.744   4.709   5.595 -1.1761 -0.8343 -0.0875
   22VAL     CB  349   5.753   4.882   5.476  0.1778  0.1172 -0.6178
   22VAL     HB  350   5.684   4.957   5.430 -1.5340 -0.4567  0.9015
   22VAL    CG1  351   5.857   4.971   5.550 -0.3556  0.0015 -0.1487
   22VAL   HG11  352   5.900   5.035   5.470 -0.3400  0.2332  0.0437
   22VAL   HG12  353   5.939   4.912   5.598 -0.5136 -0.8216 -0.8584
   22VAL   HG13  354   5.824   5.040   5.630  1.9747 -0.1508  1.0307
   22VAL    CG2  355   5.828   4.786   5.380  0.8252 -0.1458  0.1053
   22VAL   HG21  356   5.903   4.849   5.328  0.6989 -0.1887 -0.1294
   22VAL   HG22  357   5.762   4.736   5.306 -0.2479 -2.0004  2.1931
   22VAL   HG23  358   5.871   4.696   5.430 -0.3042 -2.3227 -2.6149
   22VAL      C  359   5.640   4.852   5.697 -0.6863 -0.2331  0.3799
   22VAL      O  360   5.701   4.843   5.805 -0.2524  0.2345  0.4401
   23THR      N  361   5.525   4.925   5.698 -0.2916  0.0567 -0.0378
   23THR     HN  362   5.471   4.941   5.616 -1.6441 -0.7765  0.6621
   23THR     CA  363   5.462   4.994   5.812  0.3076  0.0950  0.3552
   23THR     HA  364   5.540   5.055   5.855  0.9271  1.7683 -2.8275
   23THR     CB  365   5.341   5.072   5.769 -0.4522 -0.8345 -0.5231
   23THR     HB  366   5.277   5.031   5.689 -1.6136 -0.9097  0.4105
   23THR    OG1  367   5.376   5.209   5.729  0.2544 -0.1582 -0.4120
   23THR    HG1  368   5.401   5.202   5.636  0.5457 -0.7299 -0.2969
   23THR    CG2  369   5.243   5.092   5.885 -0.3453 -0.0292 -0.0775
   23THR   HG21  370   5.188   5.002   5.919  0.7823 -1.1127 -1.0135
   23THR   HG22  371   5.159   5.158   5.856  1.1260  1.9582 -0.0519
   23THR   HG23  372   5.293   5.145   5.969 -0.3451 -1.0763  0.6146
   23THR      C  373   5.426   4.894   5.918  0.2740 -0.3671 -0.7811
   23THR      O  374   5.458   4.918   6.035  0.5134  0.2106  0.2602
   24LEU      N  375   5.369   4.782   5.875  0.2797  0.0599 -1.1480
   24LEU     HN  376   5.354   4.764   5.778  2.0610  1.4358 -1.7386
   24LEU     CA  377   5.347   4.660   5.958  0.1662  0.2079 -0.4922
   24LEU     HA  378   5.290   4.701   6.040 -1.3260 -2.4717 -0.0839
   24LEU     CB  379   5.259   4.565   5.881 -0.1896  0.3955 -0.2813
   24LEU    HB1  380   5.275   4.464   5.924  3.1837 -0.2309 -2.6099
   24LEU    HB2  381   5.299   4.551   5.778  0.5605  0.9261 -0.0696
   24LEU     CG  382   5.109   4.598   5.881  0.1067 -0.1104  0.0342
   24LEU     HG  383   5.106   4.708   5.864 -0.0472 -0.1551 -0.2306
   24LEU    CD1  384   5.031   4.536   5.771 -0.0570  0.5357  0.2030
   24LEU   HD11  385   5.061   4.430   5.763  1.6842  1.0775 -0.9237
   24LEU   HD12  386   5.044   4.592   5.675 -3.2535 -1.7195 -1.7297
   24LEU   HD13  387   4.922   4.548   5.791  0.1464  3.3160  0.1348
   24LEU    CD2  388   5.047   4.573   6.020  0.5417  0.4441 -0.4134
   24LEU   HD21  389   4.941   4.605   6.014  0.0963 -0.6740  1.0564
   24LEU   HD22  390   5.095   4.627   6.104  1.0122 -1.3443  0.5109
   24LEU   HD23  391   5.048   4.463   6.037 -0.5439  0.2483 -1.4939
   24LEU      C  392   5.468   4.602   6.022 -0.8389 -1.3039 -0.1535
   24LEU      O  393   5.473   4.575   6.141  0.2173 -0.0382 -0.1837
   25ALA      N  394   5.582   4.598   5.957 -0.4465  0.0624 -0.2550
   25ALA     HN  395   5.569   4.610   5.859 -1.3323  0.0184 -0.1432
   25ALA     CA  396   5.719   4.568   6.015 -0.1771 -0.3627 -0.3888
   25ALA     HA  397   5.708   4.468   6.054 -1.5379 -1.1899 -2.6722
   25ALA     CB  398   5.815   4.544   5.899  0.3996  0.3178  0.1679
   25ALA    HB1  399   5.848   4.634   5.842 -1.4520  0.5526 -0.6154
   25ALA    HB2  400   5.762   4.478   5.828  0.3247  0.8188 -0.2489
   25ALA    HB3  401   5.904   4.484   5.927  3.0950  1.5073 -4.7318
   25ALA      C  402   5.766   4.663   6.119  0.2346 -0.0650  0.2907
   25ALA      O  403   5.795   4.615   6.226 -0.3577 -0.1146 -0.2363
   26ILE      N  404   5.755   4.801   6.094 -0.4018  0.1004  0.3012
   26ILE     HN  405   5.722   4.824   6.003  2.4213 -0.4089 -0.9783
   26ILE     CA  406   5.791   4.912   6.187 -0.0692 -0.1961 -0.0610
   26ILE     HA  407   5.895   4.899   6.212 -0.4105 -0.4277  1.3499
   26ILE     CB  408   5.785   5.051   6.127  0.0359 -0.4002  0.5224
   26ILE     HB  409   5.682   5.061   6.085  0.1986  1.4741  0.5085
   26ILE    CG2  410   5.799   5.156   6.241  0.1844 -0.3395 -0.6374
   26ILE   HG21  411   5.697   5.173   6.281 -0.1618 -0.5173 -1.4242
   26ILE   HG22  412   5.835   5.250   6.193 -0.8431  0.6466  0.4594
   26ILE   HG23  413   5.872   5.133   6.322  1.5382  1.2751 -1.3351
   26ILE    CG1  414   5.885   5.063   6.010  0.4271  0.6894  0.0577
   26ILE   HG11  415   5.871   4.972   5.948  0.0577  0.8721 -0.1300
   26ILE   HG12  416   5.986   5.062   6.056 -0.1633 -1.0466  1.4014
   26ILE     CD  417   5.864   5.177   5.915  0.8342  0.1377  0.4692
   26ILE    HD1  418   5.758   5.177   5.883  0.7283  1.1564  0.7591
   26ILE    HD2  419   5.929   5.164   5.826  0.3486  0.0103  0.1320
   26ILE    HD3  420   5.890   5.281   5.948 -0.6240  0.7133 -0.1180
   26ILE      C  421   5.716   4.894   6.320  0.2129 -0.1825  0.2330
   26ILE      O  422   5.780   4.874   6.421  0.3248  0.1352  0.5496
   27LEU      N  423   5.575   4.889   6.307 -0.0718  0.0928 -0.5341
   27LEU     HN  424   5.530   4.890   6.218 -2.0157  1.2540  0.3759
   27LEU     CA  425   5.493   4.882   6.427 -0.4616 -0.3115  0.3346
   27LEU     HA  426   5.517   4.955   6.503 -1.6961  0.4480  0.0326
   27LEU     CB  427   5.345   4.923   6.394  0.0351 -0.8953  0.2368
   27LEU    HB1  428   5.342   5.022   6.343  1.8176 -1.0319 -0.1843
   27LEU    HB2  429   5.292   4.941   6.490 -0.1560  0.3534 -0.0759
   27LEU     CG  430   5.262   4.832   6.306 -0.0830  0.5377  0.3225
   27LEU     HG  431   5.332   4.760   6.257 -1.9555 -0.6895 -0.7006
   27LEU    CD1  432   5.167   4.752   6.394  0.1506 -0.1193 -0.4077
   27LEU   HD11  433   5.220   4.678   6.457 -0.9195 -1.7689 -1.3750
   27LEU   HD12  434   5.088   4.701   6.335  0.8949 -1.6624 -0.1279
   27LEU   HD13  435   5.114   4.821   6.463  0.5841 -0.5966  0.4082
   27LEU    CD2  436   5.184   4.921   6.206  0.4254  0.3173  0.5488
   27LEU   HD21  437   5.250   4.978   6.138 -0.2207  0.9465  0.4396
   27LEU   HD22  438   5.134   5.004   6.260  1.1524  1.3863 -0.3785
   27LEU   HD23  439   5.110   4.863   6.147  1.6507 -1.5216  0.7315
   27LEU      C  440   5.497   4.748   6.502  1.1790  0.2332 -0.3910
   27LEU      O  441   5.475   4.747   6.622 -0.1522  0.3990  0.0468
   28THR      N  442   5.517   4.634   6.429 -0.4823 -0.1916 -0.0157
   28THR     HN  443   5.523   4.639   6.330 -0.5154 -3.4141 -0.2885
   28THR     CA  444   5.541   4.506   6.499 -0.9202  0.3823  0.3338
   28THR     HA  445   5.457   4.493   6.566  0.8151 -1.5960  2.2943
   28THR     CB  446   5.536   4.383   6.415  0.1171  0.0569  0.1213
   28THR     HB  447   5.616   4.379   6.338  0.2802 -1.1677  0.3376
   28THR    OG1  448   5.411   4.376   6.348 -0.1957  0.6754 -0.0470
   28THR    HG1  449   5.424   4.440   6.279  0.4038 -0.5346 -1.1031
   28THR    CG2  450   5.553   4.253   6.499 -0.2741 -0.3261 -0.3233
   28THR   HG21  451   5.657   4.243   6.537 -0.5849  0.3497  0.7153
   28THR   HG22  452   5.541   4.163   6.434 -0.0728 -0.8646  0.3692
   28THR   HG23  453   5.484   4.242   6.585  0.9037  1.5412  0.9297
   28THR      C  454   5.677   4.497   6.572  0.2240 -0.4517  0.3947
   28THR      O  455   5.691   4.450   6.685 -0.2808  0.6706  0.2477
   29ALA      N  456   5.784   4.551   6.505  0.3912  0.2932  0.1500
   29ALA     HN  457   5.780   4.572   6.408  0.2533  0.0176  0.0953
   29ALA     CA  458   5.905   4.569   6.586 -0.0530  0.2871 -0.1543
   29ALA     HA  459   5.938   4.472   6.620  0.4307  0.8266  0.9857
   29ALA     CB  460   6.006   4.646   6.493  0.8520  0.0635  0.1924
   29ALA    HB1  461   5.962   4.741   6.455  0.4172 -0.1974  0.0306
   29ALA    HB2  462   6.028   4.579   6.407  1.7057  0.8962 -0.2602
   29ALA    HB3  463   6.098   4.662   6.552  1.5529  0.2501 -0.9230
   29ALA      C  464   5.889   4.658   6.714 -0.7225 -0.6832 -0.8862
   29ALA      O  465   5.947   4.637   6.824 -0.0966  0.6514  0.0426
   30LEU      N  466   5.806   4.762   6.707 -0.3707  0.9484 -0.4510
   30LEU     HN  467   5.767   4.783   6.618 -1.9194  2.4888  0.5255
   30LEU     CA  468   5.780   4.859   6.817 -0.2738  0.2557  0.1583
   30LEU     HA  469   5.855   4.858   6.894 -1.3863  0.2861  1.2662
   30LEU     CB  470   5.756   4.993   6.745  0.2173 -0.0560  0.0129
   30LEU    HB1  471   5.719   5.076   6.809  0.5956  2.0269 -2.3011
   30LEU    HB2  472   5.676   4.977   6.670  1.0931 -0.5598 -0.8367
   30LEU     CG  473   5.877   5.055   6.682  0.2685 -0.3175 -0.0007
   30LEU     HG  474   5.897   4.975   6.608  1.4450  0.2402 -0.3169
   30LEU    CD1  475   5.845   5.185   6.620  0.0874 -0.2444  0.2333
   30LEU   HD11  476   5.937   5.225   6.574  1.3270 -0.1475  2.6618
   30LEU   HD12  477   5.817   5.256   6.700  2.0566  2.7953 -1.5914
   30LEU   HD13  478   5.755   5.183   6.555 -0.6069 -0.0382  1.1632
   30LEU    CD2  479   6.000   5.059   6.776 -0.4702  0.3108  0.4070
   30LEU   HD21  480   5.986   5.150   6.838 -1.5672  0.1442  0.4349
   30LEU   HD22  481   6.080   5.078   6.702 -1.3293 -2.5681 -1.4621
   30LEU   HD23  482   6.017   4.965   6.834 -1.5362 -0.0771  0.1220
   30LEU      C  483   5.659   4.811   6.896 -1.2205  0.3213  0.5960
   30LEU      O  484   5.619   4.889   6.981 -0.2309  0.1693  0.4162
   31ARG      N  485   5.607   4.684   6.881  0.0245 -0.2979  0.2536
   31ARG     HN  486   5.645   4.639   6.801  1.0140 -0.2500  0.6847
   31ARG     CA  487   5.511   4.618   6.962 -0.0022  0.1609 -0.5906
   31ARG     HA  488   5.492   4.522   6.916 -0.5498 -0.1419  0.2418
   31ARG     CB  489   5.556   4.593   7.112  0.0645 -0.0247 -1.1366
   31ARG    HB1  490   5.465   4.581   7.176 -0.5142  0.7640 -1.7907
   31ARG    HB2  491   5.607   4.683   7.152 -0.4411 -0.5094  0.7145
   31ARG     CG  492   5.646   4.468   7.124  0.2545 -0.2485 -0.0284
   31ARG    HG1  493   5.578   4.385   7.093 -1.6429  0.7965  1.1443
   31ARG    HG2  494   5.654   4.452   7.234 -2.2598 -0.0993  0.2444
   31ARG     CD  495   5.780   4.470   7.041 -0.7402 -0.3946  0.1526
   31ARG    HD1  496   5.832   4.569   7.038  0.2802 -0.9288 -1.3270
   31ARG    HD2  497   5.749   4.462   6.934 -1.2221 -1.3898  0.3651
   31ARG     NE  498   5.856   4.348   7.078  0.8239  0.0422  0.0383
   31ARG     HE  499   5.802   4.270   7.107  0.7466  0.5235  1.2595
   31ARG     CZ  500   5.981   4.339   7.052  0.7197  0.8527  0.3623
   31ARG    NH1  501   6.044   4.422   6.972  0.0840  0.3013  0.1059
   31ARG   HH11  502   6.002   4.498   6.921  2.2655  0.0181 -2.3008
   31ARG   HH12  503   6.139   4.400   6.953  0.4872  2.3210 -0.4963
   31ARG    NH2  504   6.048   4.232   7.098 -0.6898 -0.1738  0.7359
   31ARG   HH21  505   6.008   4.175   7.169 -0.4499  0.0881  1.0837
   31ARG   HH22  506   6.146   4.233   7.078 -0.3308  1.4142  2.3549
   31ARG      C  507   5.371   4.677   6.961 -0.0820 -0.0889 -0.5891
   31ARG      O  508   5.293   4.671   7.062  0.3664 -0.2347 -0.0478
   32LEU      N  509   5.335   4.753   6.859  0.5592  0.9208 -0.0768
   32LEU     HN  510   5.395   4.763   6.780  1.3849  0.1569  0.4331
   32LEU     CA  511   5.209   4.827   6.844  0.6281  0.7724  0.5825
   32LEU     HA  512   5.152   4.834   6.936  0.9375 -1.5797  1.0044
   32LEU     CB  513   5.224   4.978   6.801 -0.2616  0.1347 -0.3187
   32LEU    HB1  514   5.126   5.027   6.785 -0.0997  0.7104  0.3683
   32LEU    HB2  515   5.275   4.988   6.703 -0.3482 -1.0379 -0.4879
   32LEU     CG  516   5.313   5.057   6.897  0.4762 -0.2519 -0.1044
   32LEU     HG  517   5.380   4.983   6.945  0.1521 -1.2620 -1.1672
   32LEU    CD1  518   5.408   5.157   6.834  0.1672  0.0297 -0.7504
   32LEU   HD11  519   5.465   5.222   6.904 -0.3857  0.1274 -0.3854
   32LEU   HD12  520   5.356   5.232   6.770  0.5961  0.9331 -0.0648
   32LEU   HD13  521   5.478   5.095   6.774  0.1718 -1.0509  0.3459
   32LEU    CD2  522   5.225   5.130   6.995 -0.2872 -0.7392 -0.9403
   32LEU   HD21  523   5.288   5.200   7.054 -0.1265  0.6981 -2.6936
   32LEU   HD22  524   5.165   5.059   7.055  2.5917 -2.7891 -0.2901
   32LEU   HD23  525   5.166   5.203   6.935 -0.3830 -1.3547 -1.6060
   32LEU      C  526   5.112   4.750   6.747  0.6846 -0.0607  0.2850
   32LEU      O  527   5.001   4.786   6.718  0.2642  0.0839  0.3264
   33CYS      N  528   5.148   4.622   6.714  0.1146  0.1049  0.1863
   33CYS     HN  529   5.232   4.579   6.746 -1.1129 -0.9777  2.1671
   33CYS     CA  530   5.065   4.519   6.645 -0.5035  0.2241  0.3927
   33CYS     HA  531   5.016   4.565   6.560 -1.0279  0.1776  0.6650
   33CYS     CB  532   5.143   4.395   6.592 -0.2085  0.0841 -0.0938
   33CYS    HB1  533   5.207   4.430   6.508  0.1623  0.8991  0.5153
   33CYS    HB2  534   5.083   4.314   6.545  0.3692 -0.4288  0.0497
   33CYS     SG  535   5.242   4.328   6.734  0.4144  0.3092  0.1570
   33CYS    HG1  536   5.133   4.272   6.785  0.8961  0.4329  1.3598
   33CYS      C  537   4.944   4.474   6.719  0.3784 -0.0716 -0.2258
   33CYS      O  538   4.836   4.457   6.662 -0.0208 -0.3722  0.1217
   34ALA      N  539   4.947   4.458   6.856 -0.1671 -0.4687 -0.3727
   34ALA     HN  540   5.024   4.467   6.919 -1.7536 -0.0944  1.6177
   34ALA     CA  541   4.825   4.422   6.920  0.5701  0.1761  0.1075
   34ALA     HA  542   4.773   4.349   6.860 -1.3679 -0.1333  2.0372
   34ALA     CB  543   4.849   4.339   7.055  0.4320 -0.3585 -0.1488
   34ALA    HB1  544   4.913   4.251   7.032 -1.7209 -2.0610 -0.0552
   34ALA    HB2  545   4.755   4.309   7.107  0.0113 -0.9797 -1.2321
   34ALA    HB3  546   4.900   4.392   7.137 -0.3702 -1.2050  0.9360
   34ALA      C  547   4.725   4.539   6.937 -0.0176  0.0524  0.2253
   34ALA      O  548   4.607   4.517   6.940  0.1621 -0.2956 -0.6008
   35TYR      N  549   4.772   4.663   6.941 -0.1226 -0.1328  0.6134
   35TYR     HN  550   4.872   4.666   6.950 -0.1107  0.9084  0.3312
   35TYR     CA  551   4.685   4.773   6.947  0.3526 -0.0642  0.2954
   35TYR     HA  552   4.602   4.748   7.010  2.1396  0.4330  3.0487
   35TYR     CB  553   4.742   4.907   7.000 -0.5843  0.3178 -0.3057
   35TYR    HB1  554   4.655   4.974   7.016 -2.1672 -1.4423 -1.1814
   35TYR    HB2  555   4.811   4.951   6.925 -0.0461 -1.5575 -0.9747
   35TYR     CG  556   4.796   4.880   7.137 -0.0966 -0.0600 -0.0355
   35TYR    CD1  557   4.934   4.902   7.153  0.2378  0.7708  0.5747
   35TYR    HD1  558   4.993   4.947   7.075  0.1027  1.3274  0.7889
   35TYR    CE1  559   4.996   4.874   7.272 -0.2504 -0.4600 -0.5751
   35TYR    HE1  560   5.104   4.882   7.278 -0.0741  0.8540 -3.7529
   35TYR     CZ  561   4.919   4.834   7.377 -0.3527 -0.1534 -0.3806
   35TYR     OH  562   4.977   4.811   7.503 -0.0925 -0.0219  1.0756
   35TYR     HH  563   5.071   4.828   7.504 -0.4243  2.3666 -0.4009
   35TYR    CD2  564   4.714   4.838   7.248  0.2446  0.8661  0.2299
   35TYR    HD2  565   4.608   4.818   7.247  0.2780  0.2290  3.0399
   35TYR    CE2  566   4.785   4.809   7.367 -0.0134  1.4838  0.1268
   35TYR    HE2  567   4.732   4.774   7.454  1.4783 -1.0352  0.0859
   35TYR      C  568   4.623   4.804   6.811 -0.5436 -0.2548  0.7532
   35TYR      O  569   4.507   4.835   6.807  0.3397  1.1080 -0.3471
   36CYS      N  570   4.696   4.785   6.694 -0.0362  0.1611 -0.5314
   36CYS     HN  571   4.794   4.764   6.701  0.2427  1.0825 -1.4661
   36CYS     CA  572   4.654   4.799   6.561 -0.0407 -0.4981 -0.0618
   36CYS     HA  573   4.568   4.864   6.546  1.4609  1.6295  0.1785
   36CYS     CB  574   4.774   4.854   6.476 -0.3983  0.0538  0.0150
   36CYS    HB1  575   4.747   4.837   6.370  0.3971 -1.5786  0.0428
   36CYS    HB2  576   4.866   4.795   6.492 -0.2023 -0.6078 -3.0658
   36CYS     SG  577   4.787   5.034   6.495 -0.2881 -0.0202  0.1116
   36CYS    HG1  578   4.789   5.021   6.627 -0.6466  2.0005  0.3559
   36CYS      C  579   4.611   4.666   6.501 -0.7459 -0.0713 -0.1625
   36CYS      O  580   4.623   4.645   6.385 -0.3708 -0.1198  0.5196
   37CYS      N  581   4.564   4.571   6.582 -0.6086 -0.2631 -0.6561
   37CYS     HN  582   4.570   4.598   6.678  2.9135  1.8121 -1.2522
   37CYS     CA  583   4.519   4.444   6.538  0.0409  0.1349 -0.2676
   37CYS     HA  584   4.603   4.389   6.499 -0.6511 -1.7893  0.8377
   37CYS     CB  585   4.464   4.366   6.666  0.4412  0.2595  0.4400
   37CYS    HB1  586   4.364   4.400   6.698 -0.1818 -0.8211 -0.2725
   37CYS    HB2  587   4.538   4.388   6.746  2.3673  1.3119 -1.5242
   37CYS     SG  588   4.447   4.188   6.640 -0.3477 -0.3027 -0.1499
   37CYS    HG1  589   4.564   4.156   6.692 -0.3401 -1.4445 -0.8261
   37CYS      C  590   4.411   4.451   6.431 -0.0309  0.4038 -0.1491
   37CYS      O  591   4.404   4.377   6.335 -0.5940 -0.2489 -0.4482
   38ASN      N  592   4.322   4.545   6.457  1.1241  0.1700 -0.1598
   38ASN     HN  593   4.329   4.593   6.544 -2.8277 -0.3853  0.6515
   38ASN     CA  594   4.218   4.597   6.363 -0.3805  0.0364 -0.3667
   38ASN     HA  595   4.150   4.514   6.350 -0.5921  0.1455  0.0256
   38ASN     CB  596   4.137   4.719   6.423  0.1225  0.2420 -0.7037
   38ASN    HB1  597   4.113   4.694   6.528 -0.5667 -0.7407 -1.0861
   38ASN    HB2  598   4.035   4.732   6.382  0.2587  1.7030 -0.6395
   38ASN     CG  599   4.213   4.850   6.425  0.8676 -0.8221 -0.9262
   38ASN    OD1  600   4.322   4.873   6.483 -0.2060  0.5635  0.6394
   38ASN    ND2  601   4.154   4.958   6.357 -0.2469  0.2490 -0.5431
   38ASN   HD21  602   4.201   5.044   6.380  1.1613 -0.8599  0.9135
   38ASN   HD22  603   4.093   4.927   6.284  0.0388 -2.3631  0.2351
   38ASN      C  604   4.272   4.631   6.228 -0.3884  0.2625  0.4171
   38ASN      O  605   4.222   4.587   6.122 -0.1271 -0.7484 -0.4508
   39ILE      N  606   4.390   4.705   6.228  0.3224 -0.1918  0.1621
   39ILE     HN  607   4.423   4.734   6.318 -1.0252  0.7061  0.4174
   39ILE     CA  608   4.452   4.737   6.105 -0.7040  0.1416  0.9045
   39ILE     HA  609   4.377   4.770   6.034  0.5802  0.7988 -0.2047
   39ILE     CB  610   4.571   4.840   6.133 -0.0953 -0.5411 -0.2281
   39ILE     HB  611   4.652   4.798   6.197 -0.2489  0.6643  0.8154
   39ILE    CG2  612   4.637   4.869   5.995 -0.4458  0.0493  0.3006
   39ILE   HG21  613   4.560   4.916   5.931 -0.5733  0.5335  0.7983
   39ILE   HG22  614   4.678   4.779   5.945 -0.9067  1.1035 -2.0751
   39ILE   HG23  615   4.705   4.955   6.008  0.4310 -0.9622  3.2540
   39ILE    CG1  616   4.537   4.967   6.201 -0.1266  0.2254 -0.4606
   39ILE   HG11  617   4.621   5.037   6.219 -0.4649  0.5404 -0.0683
   39ILE   HG12  618   4.503   4.933   6.301 -0.1125 -1.8371 -1.1123
   39ILE     CD  619   4.427   5.045   6.135  0.1812  0.0478 -0.4437
   39ILE    HD1  620   4.453   5.101   6.043  2.0068 -2.1720 -1.3865
   39ILE    HD2  621   4.383   5.124   6.200  1.1990  0.1694  0.1111
   39ILE    HD3  622   4.346   4.978   6.099 -0.3936 -0.4707  1.6800
   39ILE      C  623   4.507   4.614   6.036  0.3241  0.1599 -0.3230
   39ILE      O  624   4.498   4.600   5.915 -0.5092  0.7071  0.0138
   40VAL      N  625   4.560   4.520   6.114  0.7760 -0.4291 -0.1168
   40VAL     HN  626   4.574   4.535   6.211  0.5125  1.9944 -0.3983
   40VAL     CA  627   4.627   4.406   6.054  0.2433  0.6035  0.4355
   40VAL     HA  628   4.695   4.455   5.986  1.8565  1.5690  2.6372
   40VAL     CB  629   4.692   4.304   6.143 -0.0262  0.3300 -0.6660
   40VAL     HB  630   4.625   4.269   6.224  1.8993  0.1884  0.9492
   40VAL    CG1  631   4.757   4.185   6.066 -0.0649 -0.2359  0.5987
   40VAL   HG11  632   4.812   4.120   6.137 -0.4716 -1.1003  0.1376
   40VAL   HG12  633   4.824   4.229   5.989  0.0753 -0.3235  0.6708
   40VAL   HG13  634   4.683   4.116   6.021  0.7591 -1.3076  0.8701
   40VAL    CG2  635   4.801   4.372   6.226  0.6490  0.1463 -0.1312
   40VAL   HG21  636   4.775   4.461   6.288 -0.0581  0.3597 -0.7148
   40VAL   HG22  637   4.885   4.405   6.163  0.5988  2.1811  0.7965
   40VAL   HG23  638   4.848   4.295   6.291 -0.0870 -0.7359 -0.6140
   40VAL      C  639   4.526   4.322   5.974 -0.7480  1.1127  0.2086
   40VAL      O  640   4.537   4.288   5.855  0.1512 -0.3787 -0.0734
   41ASN      N  641   4.419   4.287   6.042 -0.2175  0.1308 -0.0136
   41ASN     HN  642   4.411   4.314   6.137 -0.0142 -1.7417  0.5765
   41ASN     CA  643   4.327   4.187   5.992 -0.3876 -0.3245  0.1289
   41ASN     HA  644   4.383   4.111   5.939 -1.0883 -2.0674  1.7716
   41ASN     CB  645   4.254   4.107   6.105  0.3671 -0.5251  0.0386
   41ASN    HB1  646   4.173   4.049   6.057  1.6635 -2.3858  0.0176
   41ASN    HB2  647   4.206   4.178   6.175 -0.1022 -0.7431 -0.0610
   41ASN     CG  648   4.342   4.005   6.170  0.2121 -0.3067 -0.3915
   41ASN    OD1  649   4.470   4.013   6.169  0.0432  0.1456  0.0740
   41ASN    ND2  650   4.282   3.905   6.242  0.3323  0.6920  0.6707
   41ASN   HD21  651   4.343   3.845   6.293  1.3982 -1.1932 -2.5630
   41ASN   HD22  652   4.191   3.918   6.281 -0.4351 -3.0335  0.4318
   41ASN      C  653   4.228   4.256   5.892 -0.0681 -0.0310 -0.5396
   41ASN      O  654   4.184   4.185   5.801  0.1508 -0.2408 -0.2074
   42VAL      N  655   4.201   4.392   5.909 -0.7826 -0.1588  0.2144
   42VAL     HN  656   4.245   4.436   5.986  0.2523 -0.9281  0.0824
   42VAL     CA  657   4.098   4.470   5.842  0.0022  0.2789 -0.5412
   42VAL     HA  658   4.132   4.571   5.860 -0.5489  0.1570  1.4083
   42VAL     CB  659   4.096   4.452   5.684 -0.4835  0.4116 -0.5631
   42VAL     HB  660   4.119   4.345   5.664  1.7750  1.0152 -1.4021
   42VAL    CG1  661   3.962   4.489   5.631  0.6628 -0.3308  0.1646
   42VAL   HG11  662   3.879   4.422   5.662 -0.3012  1.7631  2.4706
   42VAL   HG12  663   3.959   4.483   5.520 -0.4304  0.1924  0.1574
   42VAL   HG13  664   3.935   4.587   5.676  1.3250 -0.4359  0.8221
   42VAL    CG2  665   4.214   4.532   5.632 -0.4392  1.0201  0.5014
   42VAL   HG21  666   4.206   4.561   5.525 -0.4352  0.9953  0.4945
   42VAL   HG22  667   4.311   4.479   5.630  0.3537  2.4539 -0.2860
   42VAL   HG23  668   4.241   4.619   5.696 -0.1142  2.7388 -1.8517
   42VAL      C  669   3.964   4.450   5.918 -0.1224 -0.7909 -0.1961
   42VAL      O  670   3.905   4.346   5.929  0.1353  0.4897  0.1764
   43SER      N  671   3.924   4.560   5.980  0.5691 -0.0023  0.1827
   43SER     HN  672   3.979   4.643   5.982 -0.0067  0.4184 -0.7632
   43SER     CA  673   3.801   4.569   6.057 -0.0943 -0.0272 -0.4935
   43SER     HA  674   3.733   4.491   6.027 -2.6984  1.5140  1.0770
   43SER     CB  675   3.832   4.570   6.217 -0.7001  0.2297 -0.6027
   43SER    HB1  676   3.735   4.563   6.271 -1.1764  0.5719 -1.3916
   43SER    HB2  677   3.886   4.666   6.227 -0.4557  0.5070 -3.7184
   43SER     OG  678   3.905   4.451   6.258  0.1413  0.0095  0.6537
   43SER    HG1  679   3.921   4.459   6.352  0.9033 -2.8006  0.8480
   43SER      C  680   3.727   4.684   6.005  0.8084  0.4115  0.7262
   43SER      O  681   3.761   4.797   6.030  0.3490 -0.5222 -0.0532
   44LEU      N  682   3.623   4.666   5.918  0.1398  0.2142 -0.0923
   44LEU     HN  683   3.581   4.575   5.917  1.1476 -0.2883  0.8601
   44LEU     CA  684   3.544   4.770   5.853 -0.7385  0.2111 -0.2202
   44LEU     HA  685   3.573   4.863   5.899 -2.0549  0.3304  0.4040
   44LEU     CB  686   3.577   4.777   5.695  0.7887  0.3781  0.2928
   44LEU    HB1  687   3.503   4.842   5.644  1.9830  0.5620 -1.2792
   44LEU    HB2  688   3.568   4.671   5.665 -0.2796  0.1185  1.4362
   44LEU     CG  689   3.712   4.845   5.663 -0.1269  0.1913 -0.4326
   44LEU     HG  690   3.792   4.811   5.731 -1.4581 -1.0961  0.5339
   44LEU    CD1  691   3.750   4.825   5.523 -0.1392  0.1073  1.1005
   44LEU   HD11  692   3.672   4.863   5.454  1.0104  0.2982 -0.1472
   44LEU   HD12  693   3.777   4.720   5.498 -0.3882  0.1473  0.6539
   44LEU   HD13  694   3.847   4.875   5.499  0.3340 -2.0051 -1.9345
   44LEU    CD2  695   3.698   4.995   5.693 -0.6152  0.4120 -0.0152
   44LEU   HD21  696   3.793   5.048   5.714  0.0709 -0.7491 -0.0570
   44LEU   HD22  697   3.638   5.007   5.786  0.0320 -1.6020  0.7367
   44LEU   HD23  698   3.647   5.045   5.609 -0.0590 -1.0771 -1.2960
   44LEU      C  699   3.394   4.762   5.882  0.3680  0.2503 -0.2355
   44LEU      O  700   3.305   4.810   5.808  0.2794 -0.0633  0.2295
   45VAL      N  701   3.359   4.702   5.999 -0.1952 -0.4214 -0.4419
   45VAL     HN  702   3.420   4.667   6.070 -1.8420 -0.3157  1.1170
   45VAL     CA  703   3.215   4.694   6.043 -0.8685  0.6253  0.0690
   45VAL     HA  704   3.155   4.707   5.954  0.1515  2.1614 -0.4406
   45VAL     CB  705   3.166   4.569   6.122 -0.1723  0.4564  0.7654
   45VAL     HB  706   3.082   4.592   6.191 -1.0482  1.5810 -0.6339
   45VAL    CG1  707   3.131   4.461   6.017  0.2165 -0.7581  0.3122
   45VAL   HG11  708   3.044   4.500   5.958  2.0747 -0.1097 -2.1538
   45VAL   HG12  709   3.096   4.369   6.068  1.4356 -1.1956  0.3780
   45VAL   HG13  710   3.210   4.432   5.945 -0.4731 -3.0034  0.3838
   45VAL    CG2  711   3.278   4.521   6.223  0.2545 -0.4517 -0.3019
   45VAL   HG21  712   3.308   4.599   6.296  0.3988 -0.7050 -0.0865
   45VAL   HG22  713   3.367   4.489   6.164  0.2678 -3.3471  1.1388
   45VAL   HG23  714   3.235   4.430   6.269  2.2660 -1.7225 -0.7973
   45VAL      C  715   3.171   4.822   6.118 -0.5601  0.0129  0.1555
   45VAL      O  716   3.063   4.877   6.106  0.1534  0.5104  0.3698
   46LYS      N  717   3.267   4.878   6.193 -0.2266  0.0299 -0.0916
   46LYS     HN  718   3.356   4.833   6.200  0.1670  0.7751 -0.1786
   46LYS     CA  719   3.242   5.011   6.254 -0.1869 -0.3596 -0.2146
   46LYS     HA  720   3.139   5.021   6.285 -0.3956 -2.1564 -0.2080
   46LYS     CB  721   3.305   5.012   6.398  0.2633  0.6673 -0.4845
   46LYS    HB1  722   3.269   5.099   6.457 -3.4247  0.1152 -1.6334
   46LYS    HB2  723   3.416   5.003   6.394  0.4200  2.5752 -1.1613
   46LYS     CG  724   3.250   4.897   6.494  0.1108  0.5648 -0.1020
   46LYS    HG1  725   3.299   4.902   6.593 -0.0718 -1.7838  0.1446
   46LYS    HG2  726   3.273   4.798   6.450 -0.4937 -0.5055  1.8794
   46LYS     CD  727   3.095   4.904   6.532  0.9301 -0.1883 -0.4955
   46LYS    HD1  728   3.030   4.864   6.451  0.1465 -1.9724  0.9450
   46LYS    HD2  729   3.064   5.010   6.543  0.3621 -0.3984 -0.0523
   46LYS     CE  730   3.046   4.826   6.657  0.1143  0.3904 -0.1620
   46LYS    HE1  731   3.076   4.865   6.756  1.3803 -3.2495  1.0583
   46LYS    HE2  732   3.086   4.722   6.649 -1.4154 -0.1404 -1.7030
   46LYS     NZ  733   2.902   4.809   6.660 -0.2178 -0.2896 -0.0086
   46LYS    HZ1  734   2.871   4.750   6.740 -1.0756  1.0461  0.6790
   46LYS    HZ2  735   2.855   4.771   6.575  0.5082 -1.9202  0.2743
   46LYS    HZ3  736   2.861   4.902   6.684  0.0357 -0.3247  0.5820
   46LYS      C  737   3.280   5.134   6.175 -0.5792  0.0203 -0.1558
   46LYS      O  738   3.195   5.221   6.155 -0.0087 -0.2460 -0.0027
   47PRO      N  739   3.407   5.145   6.112  0.4214  0.4507  0.4353
   47PRO     CD  740   3.529   5.067   6.146  0.0220  0.4514  0.5955
   47PRO    HD1  741   3.519   4.962   6.111  0.8598  0.8385 -0.9224
   47PRO    HD2  742   3.550   5.078   6.255  2.5745  0.6460  0.1616
   47PRO     CA  743   3.441   5.267   6.040 -0.3661  0.3294 -0.2865
   47PRO     HA  744   3.401   5.360   6.077  2.0846  2.3560 -2.3593
   47PRO     CB  745   3.596   5.275   6.066 -0.1240  0.5280 -0.5786
   47PRO    HB1  746   3.615   5.312   6.169 -0.3703  0.2242 -0.4216
   47PRO    HB2  747   3.658   5.333   5.995  0.3792  1.4110  0.5447
   47PRO     CG  748   3.647   5.125   6.072 -0.4896 -0.6681  0.6938
   47PRO    HG1  749   3.653   5.081   5.970  1.5775 -0.3043  0.6160
   47PRO    HG2  750   3.745   5.109   6.121 -0.1286 -1.1202 -0.1600
   47PRO      C  751   3.410   5.263   5.894  0.2314  0.4734  0.4281
   47PRO      O  752   3.493   5.312   5.811  0.1700  0.3610  0.7541
   48SER      N  753   3.290   5.207   5.857 -0.7341  0.0780 -0.3604
   48SER     HN  754   3.234   5.185   5.937  0.8054  1.8294  1.3262
   48SER     CA  755   3.244   5.163   5.727 -0.5224  0.4929 -0.0887
   48SER     HA  756   3.308   5.079   5.702 -2.6062 -0.7054 -1.7224
   48SER     CB  757   3.098   5.117   5.734  0.0644  0.3679  0.0564
   48SER    HB1  758   3.066   5.070   5.638 -0.2347  0.3757  0.1498
   48SER    HB2  759   3.034   5.208   5.744  1.1224  1.1929 -0.4795
   48SER     OG  760   3.080   5.031   5.842  0.3194 -0.3831  0.2032
   48SER    HG1  761   3.137   4.955   5.827  2.1430  0.1967  3.4210
   48SER      C  762   3.251   5.266   5.616  0.1590 -0.6340 -0.4953
   48SER      O  763   3.263   5.239   5.492  0.3927  0.1606  0.1389
   49PHE      N  764   3.238   5.399   5.646  1.2076  0.2065 -0.1941
   49PHE     HN  765   3.246   5.431   5.740  1.9586 -1.4495  0.3542
   49PHE     CA  766   3.229   5.504   5.541  0.5333 -0.4258  0.4085
   49PHE     HA  767   3.195   5.469   5.444  1.4448  0.4910 -0.2626
   49PHE     CB  768   3.127   5.611   5.571  0.0858  0.0404  0.1766
   49PHE    HB1  769   3.108   5.683   5.489  0.7038  0.2463  0.2054
   49PHE    HB2  770   3.163   5.670   5.658 -0.2479 -0.6946  0.8256
   49PHE     CG  771   3.001   5.550   5.624  0.0279 -0.3957 -0.2209
   49PHE    CD1  772   2.929   5.439   5.567 -0.3988 -0.4000  0.3782
   49PHE    HD1  773   2.973   5.394   5.479  3.1700 -0.2477  1.9121
   49PHE    CE1  774   2.812   5.388   5.616  0.9631  0.7236  0.5352
   49PHE    HE1  775   2.768   5.300   5.571  2.4071  1.0063 -1.5752
   49PHE     CZ  776   2.759   5.436   5.734 -0.3371 -0.3267  0.5571
   49PHE     HZ  777   2.674   5.388   5.781 -1.2867 -0.3670 -1.0904
   49PHE    CD2  778   2.948   5.599   5.748  0.0534 -0.0133 -0.2029
   49PHE    HD2  779   2.996   5.679   5.802 -1.5591 -0.2954  1.7643
   49PHE    CE2  780   2.832   5.542   5.802 -0.1318  0.5168  0.8484
   49PHE    HE2  781   2.804   5.575   5.901  1.6659  0.7550  1.3232
   49PHE      C  782   3.370   5.556   5.505  0.1389  0.4554  0.0881
   49PHE      O  783   3.388   5.672   5.467  0.0126 -0.2943 -0.3067
   50TYR      N  784   3.466   5.466   5.526 -0.2452  0.1340  0.6065
   50TYR     HN  785   3.433   5.383   5.570 -1.0552  0.7980  1.3002
   50TYR     CA  786   3.613   5.474   5.501  0.2493 -0.2685  0.5528
   50TYR     HA  787   3.659   5.531   5.580  0.0929  2.1275 -1.0013
   50TYR     CB  788   3.672   5.327   5.504 -0.3724 -0.0140  0.0868
   50TYR    HB1  789   3.620   5.258   5.435  1.2379 -1.3716  0.1488
   50TYR    HB2  790   3.651   5.294   5.608  2.0467 -1.4984  0.1857
   50TYR     CG  791   3.819   5.316   5.486 -0.2214  0.0970 -0.2000
   50TYR    CD1  792   3.909   5.355   5.586 -0.1214 -0.4622 -0.3657
   50TYR    HD1  793   3.865   5.408   5.670  0.1450 -0.0533 -0.4799
   50TYR    CE1  794   4.042   5.321   5.587 -0.3878 -0.3611  0.2378
   50TYR    HE1  795   4.110   5.349   5.666 -0.2607 -2.4228  0.9140
   50TYR     CZ  796   4.088   5.261   5.471 -0.1098  1.0349  0.0884
   50TYR     OH  797   4.224   5.231   5.469 -0.0988  0.4072 -0.5411
   50TYR     HH  798   4.248   5.188   5.387  0.1189 -0.6079  0.0356
   50TYR    CD2  799   3.877   5.248   5.374  0.0097 -0.4381  0.2480
   50TYR    HD2  800   3.800   5.231   5.300 -0.1925  0.6713  0.1790
   50TYR    CE2  801   4.007   5.219   5.367 -0.6480 -0.0628 -1.1062
   50TYR    HE2  802   4.056   5.164   5.288  2.0745  0.6798 -0.0249
   50TYR      C  803   3.643   5.551   5.379 -0.6235  0.6437  0.1580
   50TYR      O  804   3.698   5.659   5.386  0.6737 -0.0628  0.0795
   51VAL      N  805   3.595   5.496   5.262 -0.6589  0.5633 -0.4898
   51VAL     HN  806   3.539   5.413   5.267 -0.6616  0.5076 -1.2442
   51VAL     CA  807   3.631   5.565   5.132  0.3507  1.7690  0.1781
   51VAL     HA  808   3.738   5.579   5.136  0.6277  0.3967 -1.4046
   51VAL     CB  809   3.591   5.481   5.006  0.1536  0.2184  0.3158
   51VAL     HB  810   3.625   5.548   4.924 -1.4646  0.6095 -0.0705
   51VAL    CG1  811   3.681   5.357   5.004  0.0040 -0.0608 -0.1997
   51VAL   HG11  812   3.647   5.291   4.921 -0.0888  0.5951 -0.6932
   51VAL   HG12  813   3.669   5.304   5.101  1.5362 -0.5333 -0.2326
   51VAL   HG13  814   3.787   5.388   4.992 -0.0414 -0.6200 -2.6733
   51VAL    CG2  815   3.446   5.441   5.015  0.7029 -0.3131  0.8205
   51VAL   HG21  816   3.414   5.388   4.923 -0.1763  0.6912  0.5166
   51VAL   HG22  817   3.385   5.534   5.028  0.5135 -0.0633 -1.4403
   51VAL   HG23  818   3.428   5.375   5.103 -0.1476  1.5197  2.1089
   51VAL      C  819   3.569   5.707   5.117 -0.3518  0.0183 -0.4509
   51VAL      O  820   3.607   5.790   5.033  0.0829 -0.1537  0.0382
   52TYR      N  821   3.479   5.754   5.208 -0.5207 -0.3221 -0.3266
   52TYR     HN  822   3.449   5.702   5.287  0.6339 -0.3711  0.1062
   52TYR     CA  823   3.406   5.886   5.195  0.1963  0.4066  0.5921
   52TYR     HA  824   3.420   5.927   5.096 -1.0509 -0.4730  0.0220
   52TYR     CB  825   3.256   5.848   5.222  0.0611 -0.0665  0.3769
   52TYR    HB1  826   3.192   5.938   5.227 -0.5144 -0.4404 -0.1347
   52TYR    HB2  827   3.249   5.786   5.315  2.0446 -0.1090  0.5401
   52TYR     CG  828   3.194   5.775   5.100  0.4093  1.2904  0.1349
   52TYR    CD1  829   3.253   5.764   4.975 -0.2585 -0.5178  0.6915
   52TYR    HD1  830   3.348   5.803   4.944 -0.0742 -0.6358  1.1106
   52TYR    CE1  831   3.180   5.718   4.862 -0.6017  0.5072  0.0138
   52TYR    HE1  832   3.230   5.720   4.766  1.0809  0.1267  0.8478
   52TYR     CZ  833   3.055   5.669   4.879  1.2250  0.5368 -0.4891
   52TYR     OH  834   2.996   5.601   4.775 -0.1798  0.0837  0.1712
   52TYR     HH  835   3.063   5.595   4.706 -1.3384 -4.0057 -0.8771
   52TYR    CD2  836   3.060   5.736   5.114  0.0610  0.5119 -0.4177
   52TYR    HD2  837   3.011   5.755   5.209 -0.1314  0.9934 -0.6105
   52TYR    CE2  838   2.989   5.681   4.998 -0.0876 -0.4002  0.6951
   52TYR    HE2  839   2.888   5.648   5.014 -1.3824  1.7963 -2.0007
   52TYR      C  840   3.448   5.989   5.296  0.1495 -0.6155  0.5067
   52TYR      O  841   3.406   6.107   5.301 -0.0131 -0.1279  0.7042
   53SER      N  842   3.547   5.953   5.381  0.6665  0.2615 -0.1084
   53SER     HN  843   3.575   5.858   5.366 -0.6463 -0.1498 -0.0995
   53SER     CA  844   3.597   6.030   5.494  0.1365 -0.3489 -0.2185
   53SER     HA  845   3.517   6.077   5.548  1.2322  1.2966  0.0342
   53SER     CB  846   3.672   5.940   5.600 -0.2733 -0.1964  0.2720
   53SER    HB1  847   3.601   5.862   5.635 -1.1444 -0.2579 -1.4848
   53SER    HB2  848   3.695   6.004   5.688  0.3505 -1.7264  1.2425
   53SER     OG  849   3.791   5.873   5.548  0.8099 -0.3587 -0.0672
   53SER    HG1  850   3.761   5.814   5.479 -0.0415  1.7459 -1.6236
   53SER      C  851   3.694   6.139   5.448  0.2969 -0.4542 -0.0286
   53SER      O  852   3.721   6.231   5.524 -0.1624 -0.2143  0.0641
   54ARG      N  853   3.749   6.128   5.324  1.2739  0.3539 -0.0081
   54ARG     HN  854   3.722   6.044   5.279 -0.4835  0.9287 -0.1293
   54ARG     CA  855   3.842   6.219   5.271  0.1268  0.4342  0.0796
   54ARG     HA  856   3.872   6.279   5.356 -2.4743  0.1627  1.3028
   54ARG     CB  857   3.975   6.146   5.222  0.0780  0.1722  0.2276
   54ARG    HB1  858   4.042   6.222   5.175  1.0436 -1.1898 -0.7089
   54ARG    HB2  859   3.949   6.072   5.143 -0.1207 -0.8475  1.2281
   54ARG     CG  860   4.043   6.065   5.331  0.6354 -0.6293 -0.6234
   54ARG    HG1  861   4.079   5.970   5.286  0.3471 -0.7630 -0.5739
   54ARG    HG2  862   3.967   6.033   5.406 -1.3504 -0.1321 -2.3274
   54ARG     CD  863   4.151   6.140   5.406 -0.0844  0.2971  0.2185
   54ARG    HD1  864   4.245   6.144   5.348 -0.0674 -1.0248  0.1366
   54ARG    HD2  865   4.179   6.084   5.498 -0.2379  0.5371  0.4150
   54ARG     NE  866   4.115   6.279   5.441 -0.2496 -0.3855 -0.2700
   54ARG     HE  867   4.135   6.345   5.368 -1.1417 -0.6523 -0.7699
   54ARG     CZ  868   4.056   6.316   5.551 -0.2826  0.0551 -0.0464
   54ARG    NH1  869   4.031   6.244   5.653 -0.4219  0.0303  0.0445
   54ARG   HH11  870   4.051   6.146   5.652  1.1960  0.3422 -0.5396
   54ARG   HH12  871   3.961   6.270   5.719  0.8101 -0.7582  1.7357
   54ARG    NH2  872   4.004   6.441   5.552 -0.1940 -1.3786  0.2210
   54ARG   HH21  873   4.015   6.492   5.466  0.0915  1.6137  1.8987
   54ARG   HH22  874   3.954   6.472   5.632 -0.5945 -0.5962 -0.3128
   54ARG      C  875   3.770   6.297   5.169 -0.2646 -0.0277  0.5043
   54ARG      O  876   3.842   6.383   5.122  0.1901 -0.3815 -0.4051
   55VAL      N  877   3.645   6.271   5.120  0.3356  0.4389  0.2228
   55VAL     HN  878   3.597   6.193   5.160 -1.9865  1.1209 -1.0310
   55VAL     CA  879   3.582   6.353   5.018  0.3173  0.1971  0.5868
   55VAL     HA  880   3.641   6.370   4.930  0.8408 -1.2531  0.6223
   55VAL     CB  881   3.456   6.280   4.966  0.1379 -0.6417  0.5024
   55VAL     HB  882   3.384   6.276   5.051 -2.3728  0.3188 -1.4817
   55VAL    CG1  883   3.393   6.353   4.838 -0.0430  0.2824  0.4813
   55VAL   HG11  884   3.300   6.295   4.819 -0.7663  0.9951  1.7322
   55VAL   HG12  885   3.461   6.362   4.750  0.3267 -0.8785  0.6341
   55VAL   HG13  886   3.360   6.452   4.877  1.8663  1.1291  0.0472
   55VAL    CG2  887   3.497   6.134   4.915 -0.2267  0.0740  0.3294
   55VAL   HG21  888   3.417   6.086   4.854  0.8467 -1.6096  0.1845
   55VAL   HG22  889   3.511   6.071   5.006  0.3154 -2.3856 -1.3360
   55VAL   HG23  890   3.589   6.137   4.854 -0.1880  0.3339  0.3986
   55VAL      C  891   3.552   6.490   5.073 -0.6751  0.1122  0.8211
   55VAL      O  892   3.480   6.496   5.171  0.1422 -0.0273 -0.1863
   56LYS      N  893   3.607   6.594   5.011 -0.1490 -0.0949 -0.4148
   56LYS     HN  894   3.629   6.578   4.915  1.3180 -1.3504  0.0947
   56LYS     CA  895   3.639   6.725   5.070 -0.6254 -0.4485  0.3746
   56LYS     HA  896   3.583   6.797   5.011 -0.2517  0.1830  0.7875
   56LYS     CB  897   3.614   6.754   5.217 -0.0496  0.0021  0.7116
   56LYS    HB1  898   3.510   6.735   5.251  0.0716  2.2169  2.5621
   56LYS    HB2  899   3.628   6.864   5.222 -0.8850  0.1693 -0.2910
   56LYS     CG  900   3.721   6.684   5.311 -0.3234  0.4940 -0.5722
   56LYS    HG1  901   3.822   6.728   5.300 -1.0032  1.6637 -2.9457
   56LYS    HG2  902   3.726   6.577   5.283 -1.4457 -0.1025  1.3063
   56LYS     CD  903   3.670   6.686   5.456 -0.8131  0.1303 -0.1818
   56LYS    HD1  904   3.619   6.781   5.483 -1.3453 -0.3552  0.5777
   56LYS    HD2  905   3.754   6.669   5.527 -2.4442 -1.5884  1.4811
   56LYS     CE  906   3.575   6.571   5.502  0.1135  0.2028 -0.6372
   56LYS    HE1  907   3.546   6.589   5.607 -0.1820  0.5418 -0.7729
   56LYS    HE2  908   3.619   6.469   5.504 -1.1350 -0.3503 -0.3884
   56LYS     NZ  909   3.450   6.566   5.427  0.0767  0.0680  0.1738
   56LYS    HZ1  910   3.389   6.649   5.437 -3.1522 -2.1775  0.8126
   56LYS    HZ2  911   3.389   6.491   5.465 -2.2083  1.6911 -0.0632
   56LYS    HZ3  912   3.467   6.542   5.327  1.2724 -3.2267  1.0146
   56LYS      C  913   3.790   6.748   5.029  0.0597 -0.2199 -0.6384
   56LYS      O  914   3.844   6.861   5.039  0.1669  0.1881  0.1800
   57ASN      N  915   3.864   6.639   4.997  0.2990  0.2318  0.2303
   57ASN     HN  916   3.834   6.550   5.030  0.6056  0.8344  2.3367
   57ASN     CA  917   4.000   6.644   4.944 -0.5068 -0.0158  0.1541
   57ASN     HA  918   4.033   6.747   4.943 -0.4036 -0.0515 -0.5244
   57ASN     CB  919   4.096   6.549   5.020 -0.1975 -0.1090 -0.6248
   57ASN    HB1  920   4.197   6.565   4.977 -0.5752  0.5402 -1.2955
   57ASN    HB2  921   4.067   6.441   5.023 -2.1679  0.4095  0.8588
   57ASN     CG  922   4.109   6.589   5.168 -0.2867  0.5577 -0.4629
   57ASN    OD1  923   4.105   6.499   5.253  0.1551  0.2103  0.8295
   57ASN    ND2  924   4.130   6.715   5.203  0.4923 -0.2613  0.4066
   57ASN   HD21  925   4.113   6.747   5.296 -0.9368 -0.4668  0.2373
   57ASN   HD22  926   4.128   6.779   5.126 -3.8031 -0.1778  0.3507
   57ASN      C  927   3.997   6.592   4.802  0.3725  0.7645  0.6851
   57ASN      O  928   4.091   6.600   4.725  0.1043 -0.0187  0.4863
   58LEU      N  929   3.882   6.545   4.765  0.0598 -0.2726  0.3109
   58LEU     HN  930   3.798   6.547   4.819  0.2404  0.8856  0.5745
   58LEU     CA  931   3.839   6.513   4.629 -0.2878 -0.1467  0.3401
   58LEU     HA  932   3.868   6.588   4.557  2.5401 -1.4072  0.0403
   58LEU     CB  933   3.891   6.378   4.579  0.1436  0.2141 -0.1111
   58LEU    HB1  934   3.995   6.400   4.545  0.3830  0.2392  0.6069
   58LEU    HB2  935   3.836   6.358   4.485  0.8289  0.1362 -0.5092
   58LEU     CG  936   3.884   6.254   4.666 -0.3596 -0.2574 -0.6489
   58LEU     HG  937   3.789   6.264   4.722 -0.8357 -0.4016 -1.4075
   58LEU    CD1  938   3.855   6.143   4.572 -0.6095  0.5325  0.0987
   58LEU   HD11  939   3.939   6.112   4.505  0.0264  0.3927  0.9540
   58LEU   HD12  940   3.769   6.173   4.508  0.4945  5.7683  0.6939
   58LEU   HD13  941   3.819   6.059   4.635  1.4747  0.0281  0.6898
   58LEU    CD2  942   4.006   6.230   4.754  0.2634 -0.3919 -1.0311
   58LEU   HD21  943   4.013   6.302   4.839 -0.3194 -1.8301  0.2805
   58LEU   HD22  944   4.097   6.240   4.692  0.9853  1.0572  0.1922
   58LEU   HD23  945   3.985   6.131   4.798 -0.1180 -0.9585 -2.4369
   58LEU      C  946   3.690   6.528   4.637 -0.1555 -0.7065  0.1132
   58LEU    OT1  947   3.630   6.535   4.749  0.3130 -0.2016 -0.0938
   58LEU    OT2  948   3.632   6.549   4.526  0.0182  0.4159  0.1503
    1GLU      N  949   4.584   6.237   2.534 -0.3879  0.4650  0.4401
    1GLU    HT1  950   4.527   6.303   2.592  0.9114  1.8243  0.2319
    1GLU    HT2  951   4.549   6.145   2.566 -0.2055  0.5673  0.9555
    1GLU    HT3  952   4.560   6.250   2.434 -2.3118 -0.5932  0.7103
    1GLU     CA  953   4.729   6.261   2.561 -1.2425  0.5986 -0.1823
    1GLU     HA  954   4.754   6.260   2.666  1.8229 -0.2935 -0.8137
    1GLU     CB  955   4.808   6.139   2.502  0.6776 -0.2703 -0.3982
    1GLU    HB1  956   4.919   6.142   2.501  0.6992 -0.6658  0.2367
    1GLU    HB2  957   4.773   6.125   2.397  0.6393  0.9638 -0.5671
    1GLU     CG  958   4.774   6.017   2.592 -0.4302 -0.0146  0.1996
    1GLU    HG1  959   4.669   5.988   2.574 -0.3944  0.5199 -1.0110
    1GLU    HG2  960   4.787   6.041   2.699 -0.2452 -2.6121  0.8266
    1GLU     CD  961   4.854   5.887   2.550 -0.4445  0.1031 -0.8251
    1GLU    OE1  962   4.916   5.837   2.648 -0.3024  0.0967 -0.3945
    1GLU    OE2  963   4.856   5.832   2.439  0.1765 -0.4033  0.3174
    1GLU      C  964   4.780   6.396   2.502  0.0660  0.3833  0.3342
    1GLU      O  965   4.747   6.500   2.560 -0.5370 -0.2423 -0.2341
    2THR      N  966   4.850   6.396   2.382  0.0724  0.5849  0.4781
    2THR     HN  967   4.884   6.306   2.356 -2.8335 -0.7656  0.8797
    2THR     CA  968   4.902   6.508   2.307 -0.3057 -0.0376 -0.3875
    2THR     HA  969   4.976   6.470   2.238  0.3035  0.1539  0.1430
    2THR     CB  970   4.795   6.565   2.214 -0.2460 -0.5828 -0.2219
    2THR     HB  971   4.714   6.608   2.277 -0.6212 -0.5103 -0.7476
    2THR    OG1  972   4.732   6.457   2.151  0.2114 -0.6779 -0.0411
    2THR    HG1  973   4.671   6.500   2.091 -2.0585  0.7942  3.0482
    2THR    CG2  974   4.846   6.664   2.103 -0.1696 -0.3476  0.5404
    2THR   HG21  975   4.930   6.624   2.043  0.0436  1.2087 -0.2502
    2THR   HG22  976   4.878   6.765   2.139  0.7359  0.1259 -1.4802
    2THR   HG23  977   4.768   6.673   2.025  2.2526  1.2088 -1.8761
    2THR      C  978   4.972   6.614   2.388  0.4890  0.0552 -0.1768
    2THR      O  979   4.957   6.734   2.372 -0.6980  0.3554  0.0895
    3GLY      N  980   5.062   6.570   2.480  0.1235 -0.3037 -0.1768
    3GLY     HN  981   5.069   6.472   2.498 -0.7449 -0.6690 -1.6815
    3GLY     CA  982   5.156   6.657   2.550 -0.7070 -0.1761  0.2519
    3GLY    HA1  983   5.157   6.747   2.491 -0.3100 -0.8050 -0.7349
    3GLY    HA2  984   5.253   6.612   2.560 -0.6559 -0.1386 -0.0709
    3GLY      C  985   5.105   6.698   2.686  0.0487  0.8191 -0.1420
    3GLY      O  986   5.116   6.814   2.711 -0.2654 -0.6066  0.7016
    4THR      N  987   5.052   6.608   2.766  0.5315  0.3778 -0.2835
    4THR     HN  988   5.045   6.512   2.741 -1.8224  0.1021  1.1105
    4THR     CA  989   4.982   6.643   2.898  0.0179  0.7908 -0.3035
    4THR     HA  990   5.014   6.744   2.919  0.4178  0.7544 -0.7164
    4THR     CB  991   4.828   6.626   2.907 -0.0466 -0.0642 -0.2530
    4THR     HB  992   4.792   6.629   3.012  0.5869 -1.7472  0.0441
    4THR    OG1  993   4.779   6.500   2.860 -0.0903  0.2718  0.4519
    4THR    HG1  994   4.772   6.510   2.765 -1.2796 -2.9738  0.0504
    4THR    CG2  995   4.756   6.729   2.817 -0.0440  0.0167  0.6992
    4THR   HG21  996   4.783   6.704   2.712 -1.7908  0.4347  0.1153
    4THR   HG22  997   4.776   6.837   2.830 -2.6724  0.7219 -0.2745
    4THR   HG23  998   4.646   6.713   2.825  0.0961 -1.1318  0.4574
    4THR      C  999   5.050   6.558   2.993  0.0633  0.2323  0.4100
    4THR      O 1000   5.120   6.458   2.961 -0.0333 -0.2832  0.2701
    5LEU      N 1001   5.045   6.585   3.128 -0.3968  0.2185 -0.0083
    5LEU     HN 1002   4.990   6.667   3.142 -2.2402 -1.0448  0.5340
    5LEU     CA 1003   5.135   6.523   3.227 -0.1344 -0.7314  0.8247
    5LEU     HA 1004   5.127   6.418   3.207  1.0820 -0.6473 -0.2626
    5LEU     CB 1005   5.285   6.573   3.227  0.1158 -0.0520  0.9500
    5LEU    HB1 1006   5.342   6.523   3.146  1.0750  2.4726 -0.0612
    5LEU    HB2 1007   5.349   6.554   3.316 -0.0730 -3.3646  0.4912
    5LEU     CG 1008   5.309   6.721   3.186  0.0012 -0.2245 -0.3093
    5LEU     HG 1009   5.254   6.757   3.096  0.5247 -2.6852 -1.6935
    5LEU    CD1 1010   5.287   6.831   3.297 -0.2144 -0.1563 -0.2902
    5LEU   HD11 1011   5.306   6.929   3.249  2.2137  0.6268  2.0772
    5LEU   HD12 1012   5.341   6.811   3.391 -1.4684  1.1970  0.7646
    5LEU   HD13 1013   5.179   6.825   3.326  0.5293 -0.4415  2.7362
    5LEU    CD2 1014   5.460   6.727   3.163 -0.2424  0.7350 -0.1151
    5LEU   HD21 1015   5.488   6.825   3.118 -1.9908  1.7869  0.9702
    5LEU   HD22 1016   5.497   6.651   3.090 -2.2644 -0.2914 -0.1298
    5LEU   HD23 1017   5.507   6.720   3.263 -1.6342  0.3849  0.5395
    5LEU      C 1018   5.074   6.538   3.360  0.0815  0.0586 -0.9564
    5LEU      O 1019   5.146   6.524   3.460  0.2440  0.0822  0.1347
    6ILE      N 1020   4.942   6.574   3.378  0.2957  0.0766  0.3558
    6ILE     HN 1021   4.878   6.584   3.301 -1.4943 -1.1003  1.6124
    6ILE     CA 1022   4.869   6.579   3.500 -0.8538 -0.2337 -0.5413
    6ILE     HA 1023   4.935   6.633   3.567 -0.5594  0.7638 -1.6038
    6ILE     CB 1024   4.740   6.665   3.505 -0.3243 -0.1913  0.2340
    6ILE     HB 1025   4.661   6.610   3.449  0.4969  0.4084 -1.6050
    6ILE    CG2 1026   4.696   6.677   3.656 -0.9460 -0.3985 -0.6768
    6ILE   HG21 1027   4.630   6.766   3.666 -0.6064 -0.1364 -0.7270
    6ILE   HG22 1028   4.785   6.697   3.720 -0.9168  0.6556 -1.0234
    6ILE   HG23 1029   4.645   6.583   3.686 -1.0581 -0.7161 -1.8114
    6ILE    CG1 1030   4.763   6.809   3.442 -0.0909 -0.0905  0.4457
    6ILE   HG11 1031   4.666   6.859   3.462  0.3854  1.3201 -0.6379
    6ILE   HG12 1032   4.778   6.803   3.333 -0.8753 -1.5258  0.3866
    6ILE     CD 1033   4.873   6.887   3.513  0.2918 -0.8631  0.5752
    6ILE    HD1 1034   4.975   6.846   3.496 -0.1126 -1.8469  0.4604
    6ILE    HD2 1035   4.853   6.897   3.622  1.5628  1.0672  0.6914
    6ILE    HD3 1036   4.866   6.996   3.492 -1.3370 -0.6254  2.0425
    6ILE      C 1037   4.858   6.454   3.577  0.2219  0.2575 -0.1954
    6ILE      O 1038   4.891   6.448   3.696 -0.3378  0.0748 -0.0470
    7VAL      N 1039   4.826   6.343   3.508  0.1541  0.1095  0.1355
    7VAL     HN 1040   4.805   6.356   3.412  1.0553  0.6512 -0.0011
    7VAL     CA 1041   4.795   6.212   3.567 -0.3606  0.2719  0.4517
    7VAL     HA 1042   4.711   6.218   3.635 -0.8120 -3.2750  0.4107
    7VAL     CB 1043   4.744   6.108   3.465  0.3549 -0.0562 -0.7881
    7VAL     HB 1044   4.829   6.094   3.394  1.7453  1.0020  0.5955
    7VAL    CG1 1045   4.706   5.979   3.540 -0.2403  0.3194 -0.6802
    7VAL   HG11 1046   4.654   6.012   3.633  2.0262  0.8294  0.4797
    7VAL   HG12 1047   4.797   5.918   3.558  1.0562  1.6215 -2.4685
    7VAL   HG13 1048   4.638   5.915   3.480 -3.5594 -0.4028  3.3889
    7VAL    CG2 1049   4.622   6.157   3.390 -0.1913 -0.6210  0.6245
    7VAL   HG21 1050   4.643   6.260   3.355 -0.6672 -0.8743 -0.4620
    7VAL   HG22 1051   4.541   6.160   3.466  0.4944  0.8400  1.3321
    7VAL   HG23 1052   4.593   6.082   3.313 -4.0676  0.9736  0.3313
    7VAL      C 1053   4.911   6.158   3.656  0.0342  0.9061  0.7375
    7VAL      O 1054   4.882   6.121   3.771  0.0413 -0.1015 -0.2553
    8ASN      N 1055   5.041   6.171   3.617 -0.4924 -0.2525 -0.1455
    8ASN     HN 1056   5.071   6.213   3.532  2.9644 -0.6163  0.7662
    8ASN     CA 1057   5.151   6.126   3.695 -0.1633  0.1013  0.1071
    8ASN     HA 1058   5.131   6.021   3.710 -0.5611  0.0778 -0.5683
    8ASN     CB 1059   5.284   6.150   3.619  0.7590  0.1807 -0.3599
    8ASN    HB1 1060   5.361   6.140   3.699 -2.4667 -0.4151  2.9648
    8ASN    HB2 1061   5.286   6.252   3.575 -2.5855  0.0028 -1.2227
    8ASN     CG 1062   5.311   6.054   3.504 -0.0148  0.0351  0.1842
    8ASN    OD1 1063   5.286   6.076   3.389  0.4126 -0.7557  0.3701
    8ASN    ND2 1064   5.381   5.939   3.541  0.5259  0.1940 -0.1352
    8ASN   HD21 1065   5.403   5.887   3.458 -0.4596 -0.3667 -0.0547
    8ASN   HD22 1066   5.417   5.924   3.633 -3.6571 -3.2788  1.2549
    8ASN      C 1067   5.153   6.188   3.830  0.5582  0.0840 -0.4776
    8ASN      O 1068   5.150   6.118   3.929  0.2636  0.5664 -0.4360
    9SER      N 1069   5.144   6.324   3.841  0.1428 -0.0545  0.4753
    9SER     HN 1070   5.161   6.393   3.772 -0.7826  1.1838  1.4416
    9SER     CA 1071   5.134   6.388   3.977 -0.5126  0.3377  0.3264
    9SER     HA 1072   5.221   6.361   4.035  0.2629  0.4105 -0.7708
    9SER     CB 1073   5.124   6.537   3.962  0.0220 -0.3890 -0.5177
    9SER    HB1 1074   5.130   6.586   4.062 -0.2337  0.0194 -0.6974
    9SER    HB2 1075   5.036   6.573   3.904 -0.2464 -0.2763 -0.0437
    9SER     OG 1076   5.240   6.598   3.899  0.5440  0.3847 -0.4479
    9SER    HG1 1077   5.254   6.565   3.810  2.2763 -0.9561  0.2685
    9SER      C 1078   5.014   6.356   4.061  0.6216 -0.9841  0.8575
    9SER      O 1079   5.018   6.346   4.181 -0.1895  0.3594  0.1531
   10VAL      N 1080   4.895   6.348   4.001  0.0478 -0.3302  0.3542
   10VAL     HN 1081   4.885   6.366   3.903  1.0453  3.9327  0.8359
   10VAL     CA 1082   4.775   6.310   4.067  0.9515 -0.3541  0.0312
   10VAL     HA 1083   4.763   6.376   4.151 -2.1499  0.3743 -0.8517
   10VAL     CB 1084   4.662   6.353   3.966 -0.0542  0.6084  0.4905
   10VAL     HB 1085   4.702   6.330   3.865  0.3301  2.8420  0.0745
   10VAL    CG1 1086   4.542   6.270   3.992 -0.8549 -0.3324 -0.3417
   10VAL   HG11 1087   4.535   6.169   3.944  1.7910  0.1211 -1.9039
   10VAL   HG12 1088   4.455   6.325   3.950  0.1686 -0.2623 -2.5477
   10VAL   HG13 1089   4.521   6.268   4.101  1.3305  1.4806  0.1979
   10VAL    CG2 1090   4.628   6.508   3.979 -0.5682  0.4501 -0.8481
   10VAL   HG21 1091   4.725   6.560   3.971 -0.7439  0.7865 -0.8255
   10VAL   HG22 1092   4.581   6.520   4.079  1.3687 -0.1350  0.1828
   10VAL   HG23 1093   4.573   6.546   3.890  0.9447 -1.3974 -2.6789
   10VAL      C 1094   4.777   6.161   4.115 -0.2826 -0.1300 -0.2355
   10VAL      O 1095   4.725   6.117   4.221 -0.1988 -0.2121 -0.2796
   11LEU      N 1096   4.856   6.079   4.047 -0.5685 -0.0759 -0.7401
   11LEU     HN 1097   4.892   6.105   3.958 -1.1120  0.1105 -0.9151
   11LEU     CA 1098   4.886   5.941   4.102  0.3437 -0.6203  0.3593
   11LEU     HA 1099   4.791   5.890   4.111  0.0418 -0.5385 -1.8422
   11LEU     CB 1100   4.956   5.841   4.014  0.4155  0.6522 -0.5025
   11LEU    HB1 1101   4.982   5.750   4.072 -1.2648  0.4107 -0.0603
   11LEU    HB2 1102   5.052   5.886   3.980  1.0992 -0.1922  0.2727
   11LEU     CG 1103   4.880   5.788   3.889  0.6996 -0.6821  0.2474
   11LEU     HG 1104   4.860   5.889   3.847 -1.5285  0.7554  4.1770
   11LEU    CD1 1105   4.952   5.707   3.782  0.2352  0.3939  0.4650
   11LEU   HD11 1106   5.014   5.622   3.818 -1.2862 -1.1518 -0.3735
   11LEU   HD12 1107   5.020   5.779   3.731  2.1196 -2.0342 -0.6509
   11LEU   HD13 1108   4.877   5.656   3.718 -0.4980  0.5502  1.1821
   11LEU    CD2 1109   4.749   5.714   3.913  0.7389  0.0287 -0.4319
   11LEU   HD21 1110   4.689   5.776   3.984 -1.3840 -1.0530 -1.1879
   11LEU   HD22 1111   4.763   5.620   3.970 -0.6711  0.3919  0.5716
   11LEU   HD23 1112   4.690   5.708   3.819 -1.1885  1.4941  0.6110
   11LEU      C 1113   4.948   5.945   4.239 -0.1619  0.0713 -0.7466
   11LEU      O 1114   4.923   5.868   4.333  0.7454 -0.1269  0.2720
   12LEU      N 1115   5.047   6.032   4.253 -0.0120 -0.6397 -0.1573
   12LEU     HN 1116   5.052   6.105   4.185 -1.3979  0.7847  1.1821
   12LEU     CA 1117   5.128   6.050   4.370  0.5075  0.9420 -0.7041
   12LEU     HA 1118   5.157   5.955   4.411  0.1911  1.1240 -0.0459
   12LEU     CB 1119   5.250   6.135   4.338 -0.7200 -0.1408 -0.1100
   12LEU    HB1 1120   5.276   6.217   4.409  2.4354 -0.9776 -0.1485
   12LEU    HB2 1121   5.234   6.184   4.240 -0.9580  1.1360  0.5480
   12LEU     CG 1122   5.383   6.052   4.318  0.1920  0.5993  0.2990
   12LEU     HG 1123   5.471   6.118   4.300 -1.4883  3.7849  2.7152
   12LEU    CD1 1124   5.414   5.966   4.436  0.6465 -0.5637 -0.2718
   12LEU   HD11 1125   5.519   5.932   4.425  0.8359 -0.6482  1.4993
   12LEU   HD12 1126   5.344   5.881   4.442  0.2856 -0.3372 -1.1391
   12LEU   HD13 1127   5.390   6.026   4.527  0.2274  0.7091 -1.1845
   12LEU    CD2 1128   5.364   5.977   4.188  0.6660  0.0192 -1.3699
   12LEU   HD21 1129   5.334   6.046   4.106 -0.7125  0.5068 -0.4947
   12LEU   HD22 1130   5.281   5.904   4.190 -0.1372  0.8912 -1.7280
   12LEU   HD23 1131   5.455   5.917   4.172 -0.6237 -2.3442 -0.3137
   12LEU      C 1132   5.047   6.112   4.486  0.1609  0.1517  0.3479
   12LEU      O 1133   5.058   6.083   4.602 -0.4091 -0.0780  0.0470
   13PHE      N 1134   4.953   6.207   4.449 -0.4048  0.5872  0.0777
   13PHE     HN 1135   4.954   6.240   4.356 -1.1891 -1.9205 -0.9123
   13PHE     CA 1136   4.857   6.272   4.535 -0.4406  0.4573  0.0952
   13PHE     HA 1137   4.912   6.326   4.610 -0.3861 -0.0012  0.3924
   13PHE     CB 1138   4.766   6.380   4.465 -1.0716  0.4073 -0.6106
   13PHE    HB1 1139   4.702   6.430   4.540  0.3250  1.2572  0.0531
   13PHE    HB2 1140   4.701   6.326   4.392 -1.9762 -0.7140  0.9547
   13PHE     CG 1141   4.841   6.494   4.396  0.3257 -0.0609 -0.4390
   13PHE    CD1 1142   4.981   6.511   4.409 -0.6953 -0.0365 -0.1313
   13PHE    HD1 1143   5.038   6.442   4.470 -0.4004 -1.7459 -2.2260
   13PHE    CE1 1144   5.047   6.629   4.351 -0.0192 -0.3178 -0.2263
   13PHE    HE1 1145   5.153   6.644   4.363  0.0959 -1.9262  1.0608
   13PHE     CZ 1146   4.971   6.715   4.270  0.4116 -0.0937  0.0941
   13PHE     HZ 1147   5.011   6.804   4.224  0.9633 -0.5963 -0.3983
   13PHE    CD2 1148   4.767   6.586   4.320 -0.0924 -0.0931  0.2417
   13PHE    HD2 1149   4.660   6.574   4.311 -0.0441  1.0303 -3.1175
   13PHE    CE2 1150   4.830   6.701   4.266 -0.4581  0.6637  0.7914
   13PHE    HE2 1151   4.770   6.764   4.202  1.3979  2.4802  0.7292
   13PHE      C 1152   4.759   6.169   4.592  0.2477  0.1285 -1.1259
   13PHE      O 1153   4.730   6.164   4.711 -0.1483  0.3850 -0.4682
   14LEU      N 1154   4.708   6.074   4.516  0.0871 -0.3385 -0.5978
   14LEU     HN 1155   4.725   6.086   4.419  1.1080  0.3706 -0.3501
   14LEU     CA 1156   4.620   5.969   4.548 -0.2405 -0.1696 -0.1172
   14LEU     HA 1157   4.534   6.011   4.599 -0.6141 -0.1640 -0.7271
   14LEU     CB 1158   4.549   5.908   4.420 -0.2637 -0.9508  0.1648
   14LEU    HB1 1159   4.628   5.883   4.346  0.2548 -0.5084  0.5560
   14LEU    HB2 1160   4.493   5.992   4.375  0.1962 -0.1942  0.9733
   14LEU     CG 1161   4.456   5.788   4.454 -0.3618  0.8210 -0.1290
   14LEU     HG 1162   4.517   5.714   4.511  0.0598  0.1674 -1.3743
   14LEU    CD1 1163   4.330   5.829   4.529  0.1122 -0.4129  0.2306
   14LEU   HD11 1164   4.254   5.882   4.468 -0.2324 -0.7443  0.3659
   14LEU   HD12 1165   4.355   5.897   4.613  0.6407 -1.8594  1.2766
   14LEU   HD13 1166   4.277   5.736   4.559 -0.6500 -0.0612 -0.0116
   14LEU    CD2 1167   4.422   5.698   4.327 -0.1957 -0.1091  0.6495
   14LEU   HD21 1168   4.353   5.753   4.260  0.2216  0.9518  1.0752
   14LEU   HD22 1169   4.367   5.606   4.357  0.9215 -0.6619  1.0506
   14LEU   HD23 1170   4.509   5.667   4.265  0.6237 -1.6824  2.4895
   14LEU      C 1171   4.680   5.880   4.651 -0.0210  0.2133  0.2259
   14LEU      O 1172   4.615   5.855   4.752 -0.6486  0.3679 -0.7570
   15ALA      N 1173   4.812   5.834   4.633  0.5506 -0.4487 -0.2042
   15ALA     HN 1174   4.867   5.855   4.553 -0.0552  1.1115 -0.2427
   15ALA     CA 1175   4.892   5.760   4.729 -0.0743 -0.2917 -0.0319
   15ALA     HA 1176   4.836   5.669   4.742 -0.4741  0.1840  1.9534
   15ALA     CB 1177   5.033   5.732   4.668  0.7519 -0.1282  0.0403
   15ALA    HB1 1178   5.027   5.697   4.563  1.4430  1.4241 -0.5480
   15ALA    HB2 1179   5.077   5.656   4.736  0.2179 -0.9040 -0.4663
   15ALA    HB3 1180   5.099   5.821   4.661  1.2886 -0.5718 -0.7012
   15ALA      C 1181   4.900   5.831   4.868  0.3528  0.6575 -0.1475
   15ALA      O 1182   4.896   5.772   4.973 -0.3538 -0.3323 -0.1511
   16PHE      N 1183   4.899   5.963   4.867  0.0180 -0.3326  0.0437
   16PHE     HN 1184   4.893   6.011   4.779 -1.4692  1.4875  1.0516
   16PHE     CA 1185   4.904   6.039   4.987 -0.3382 -0.1041 -0.6732
   16PHE     HA 1186   4.965   5.990   5.061 -2.4120  0.8100  1.8075
   16PHE     CB 1187   4.956   6.184   4.967  0.7084 -0.2973  0.4596
   16PHE    HB1 1188   4.965   6.243   5.061 -4.9032  0.7272  0.7124
   16PHE    HB2 1189   4.880   6.235   4.904 -1.0105 -2.3637  0.7176
   16PHE     CG 1190   5.086   6.188   4.888  0.3837  0.0372 -0.5878
   16PHE    CD1 1191   5.126   6.310   4.835 -1.3153 -0.2527  0.1278
   16PHE    HD1 1192   5.061   6.392   4.811 -0.7773 -0.4290 -2.1858
   16PHE    CE1 1193   5.257   6.323   4.766  0.1875  0.1850 -0.1009
   16PHE    HE1 1194   5.278   6.406   4.701 -0.8151  0.1003 -0.5559
   16PHE     CZ 1195   5.349   6.219   4.789 -0.3031 -0.0880  0.4384
   16PHE     HZ 1196   5.453   6.222   4.763 -0.3246  0.6026  0.4266
   16PHE    CD2 1197   5.178   6.082   4.892 -0.4242  0.1504  0.7867
   16PHE    HD2 1198   5.154   5.987   4.938 -0.9914 -0.3279 -0.4673
   16PHE    CE2 1199   5.312   6.095   4.843  0.2547  0.2863  0.1425
   16PHE    HE2 1200   5.383   6.017   4.864  1.5932  1.8251  1.5927
   16PHE      C 1201   4.770   6.065   5.050 -0.1959 -0.3057 -0.1284
   16PHE      O 1202   4.759   6.072   5.171  0.0567 -0.2711 -0.0500
   17VAL      N 1203   4.666   6.084   4.969  0.3916  0.5656 -0.3479
   17VAL     HN 1204   4.681   6.101   4.872 -0.0044 -0.0841 -0.5324
   17VAL     CA 1205   4.531   6.072   5.021  0.1395 -0.2256 -0.8141
   17VAL     HA 1206   4.513   6.144   5.099 -0.3810 -0.6544 -0.5390
   17VAL     CB 1207   4.422   6.090   4.920  0.4021 -0.8443  0.1689
   17VAL     HB 1208   4.448   6.024   4.834  0.4283 -0.7413  0.0978
   17VAL    CG1 1209   4.284   6.061   4.972  0.4253  0.0184 -0.1168
   17VAL   HG11 1210   4.271   5.959   5.016 -2.8430  0.6556  0.6917
   17VAL   HG12 1211   4.216   6.065   4.884  0.1617 -1.4393 -0.0138
   17VAL   HG13 1212   4.247   6.130   5.051  1.3316 -0.4967  0.7939
   17VAL    CG2 1213   4.438   6.244   4.884 -0.0709  0.1844  0.1026
   17VAL   HG21 1214   4.435   6.300   4.980  2.9270 -1.0114  1.0002
   17VAL   HG22 1215   4.356   6.260   4.810 -2.0256 -0.0207  2.1168
   17VAL   HG23 1216   4.538   6.265   4.841  0.0109 -0.5176 -0.0619
   17VAL      C 1217   4.503   5.943   5.107 -0.0255  0.3603  0.5961
   17VAL      O 1218   4.445   5.950   5.215  0.4201 -0.0831 -0.7383
   18VAL      N 1219   4.557   5.826   5.056 -0.3832  0.5170  0.0257
   18VAL     HN 1220   4.608   5.828   4.970 -0.2961  2.1853  0.0758
   18VAL     CA 1221   4.537   5.701   5.118  0.5473  0.7549  0.3475
   18VAL     HA 1222   4.439   5.701   5.163 -0.4715 -0.6151 -1.7120
   18VAL     CB 1223   4.533   5.579   5.026  0.2992 -0.2701  0.3984
   18VAL     HB 1224   4.505   5.486   5.080 -1.5959 -1.1412 -1.9367
   18VAL    CG1 1225   4.404   5.598   4.935 -0.7320 -0.0211 -0.8355
   18VAL   HG11 1226   4.405   5.702   4.897  1.5108  0.9175  1.4721
   18VAL   HG12 1227   4.313   5.566   4.991  0.2445  1.0933  1.5092
   18VAL   HG13 1228   4.425   5.533   4.848 -1.2747 -0.4862 -0.6297
   18VAL    CG2 1229   4.652   5.569   4.933 -0.3773  0.6286  0.0350
   18VAL   HG21 1230   4.644   5.476   4.873 -1.3679  0.9476 -0.3526
   18VAL   HG22 1231   4.748   5.558   4.987 -0.7267 -1.7002  0.2750
   18VAL   HG23 1232   4.663   5.657   4.866  0.7752  0.0419 -0.5514
   18VAL      C 1233   4.634   5.679   5.231  0.0912  0.4473  0.6725
   18VAL      O 1234   4.604   5.609   5.331  0.4104  0.2035 -0.3336
   19PHE      N 1235   4.755   5.737   5.229 -0.3818 -0.0811  0.2859
   19PHE     HN 1236   4.785   5.788   5.149 -1.5950  1.2908  0.6568
   19PHE     CA 1237   4.840   5.755   5.349  0.3586 -0.6630 -0.9214
   19PHE     HA 1238   4.849   5.665   5.408 -0.5151 -0.7450 -0.9046
   19PHE     CB 1239   4.980   5.801   5.305  0.5703 -0.4237 -0.6092
   19PHE    HB1 1240   5.045   5.818   5.394  0.1570  0.8051 -0.5271
   19PHE    HB2 1241   4.965   5.905   5.269 -2.4069 -0.7298 -0.4581
   19PHE     CG 1242   5.060   5.718   5.209 -0.1897 -0.1130  0.1407
   19PHE    CD1 1243   5.046   5.584   5.211  0.2349 -0.2632 -0.2167
   19PHE    HD1 1244   4.981   5.539   5.285  0.4427  1.0937  0.8226
   19PHE    CE1 1245   5.112   5.502   5.120  0.5266  1.0617  0.2947
   19PHE    HE1 1246   5.092   5.396   5.127  0.6280  0.8553 -1.8084
   19PHE     CZ 1247   5.208   5.552   5.032  0.6133  0.3278 -0.1464
   19PHE     HZ 1248   5.256   5.487   4.961  2.2803  1.4558 -0.1081
   19PHE    CD2 1249   5.162   5.771   5.131  0.0585  0.5051 -0.2955
   19PHE    HD2 1250   5.182   5.877   5.127  1.0905  0.3014 -1.1142
   19PHE    CE2 1251   5.233   5.691   5.037 -0.0947  1.0340  0.5719
   19PHE    HE2 1252   5.298   5.743   4.969 -0.5431  1.0551  0.1572
   19PHE      C 1253   4.780   5.844   5.462 -0.2933  0.5632 -0.1261
   19PHE      O 1254   4.789   5.807   5.578  0.6799 -0.2112 -0.3333
   20LEU      N 1255   4.712   5.958   5.425 -0.5808 -0.6036  0.0910
   20LEU     HN 1256   4.712   5.992   5.331  0.6730 -1.3971 -0.2308
   20LEU     CA 1257   4.635   6.041   5.527  0.9182 -0.2562 -0.3470
   20LEU     HA 1258   4.706   6.076   5.601  1.4964  0.4783 -1.2202
   20LEU     CB 1259   4.564   6.170   5.462  0.8222 -0.0641 -0.0726
   20LEU    HB1 1260   4.488   6.148   5.384  0.1849  1.7873 -0.0275
   20LEU    HB2 1261   4.640   6.236   5.415  0.3633  0.9665  0.5856
   20LEU     CG 1262   4.483   6.253   5.565  0.6283 -0.7459 -0.5978
   20LEU     HG 1263   4.391   6.196   5.590  0.7841 -1.2898 -1.2498
   20LEU    CD1 1264   4.553   6.282   5.706  0.7032 -0.1473  0.1626
   20LEU   HD11 1265   4.485   6.336   5.775  0.0955 -0.2535 -0.3484
   20LEU   HD12 1266   4.645   6.341   5.685  0.9746 -0.2844  0.9453
   20LEU   HD13 1267   4.577   6.180   5.742  1.2817  0.0120  0.2358
   20LEU    CD2 1268   4.426   6.389   5.500  0.3618 -0.4181  0.9849
   20LEU   HD21 1269   4.515   6.441   5.460 -0.7912  1.6859  0.9971
   20LEU   HD22 1270   4.368   6.447   5.575 -2.0072 -2.7217  1.0961
   20LEU   HD23 1271   4.365   6.369   5.409 -0.6785  3.3771  0.6581
   20LEU      C 1272   4.526   5.955   5.577  0.5199  0.0101 -0.6149
   20LEU      O 1273   4.506   5.954   5.700  0.1094 -0.3701  0.4123
   21LEU      N 1274   4.454   5.876   5.494  0.8590  0.0909 -0.1027
   21LEU     HN 1275   4.465   5.886   5.395  1.9688 -1.2123 -0.1351
   21LEU     CA 1276   4.337   5.787   5.528  0.1352 -0.1920 -0.2011
   21LEU     HA 1277   4.260   5.849   5.573  0.5353  1.3664 -1.5832
   21LEU     CB 1278   4.294   5.712   5.400  0.0316  0.0102 -0.5261
   21LEU    HB1 1279   4.377   5.652   5.356 -0.4869 -1.0866 -0.0531
   21LEU    HB2 1280   4.260   5.796   5.336  0.2107  0.1224 -0.4758
   21LEU     CG 1281   4.170   5.612   5.407 -0.3064 -0.3020  0.4445
   21LEU     HG 1282   4.205   5.526   5.467  0.9241 -0.5927 -0.6528
   21LEU    CD1 1283   4.039   5.682   5.461 -0.4337  0.6832  0.6876
   21LEU   HD11 1284   3.949   5.619   5.443 -0.0530  0.7542 -2.0042
   21LEU   HD12 1285   4.019   5.778   5.409 -0.5551 -0.1504 -0.8731
   21LEU   HD13 1286   4.050   5.702   5.569 -0.7359  0.5470  0.7459
   21LEU    CD2 1287   4.146   5.574   5.255  0.4138  0.7755  0.2846
   21LEU   HD21 1288   4.199   5.480   5.230 -0.6256  0.2808 -0.0978
   21LEU   HD22 1289   4.172   5.651   5.179 -0.8626 -1.0033 -2.0903
   21LEU   HD23 1290   4.037   5.554   5.250  0.0585  2.1243  1.7098
   21LEU      C 1291   4.376   5.683   5.630 -0.0785 -0.3256 -0.8558
   21LEU      O 1292   4.309   5.673   5.736 -0.1952  0.0208 -0.5279
   22VAL      N 1293   4.487   5.612   5.613  0.0322 -0.1465 -0.0917
   22VAL     HN 1294   4.528   5.609   5.522  0.4378 -0.6203  0.1082
   22VAL     CA 1295   4.535   5.509   5.711  0.5525 -0.9407 -0.4913
   22VAL     HA 1296   4.447   5.459   5.749  0.0301 -0.1399 -0.6297
   22VAL     CB 1297   4.625   5.401   5.650 -0.4049 -0.0637  1.0217
   22VAL     HB 1298   4.580   5.381   5.550  1.3031 -1.4321  0.4837
   22VAL    CG1 1299   4.761   5.452   5.606  0.5343  0.0509  0.1038
   22VAL   HG11 1300   4.770   5.551   5.555  1.2314  0.0629  0.2333
   22VAL   HG12 1301   4.800   5.379   5.532 -3.5671  0.0058 -2.2975
   22VAL   HG13 1302   4.814   5.454   5.704 -1.3213  1.2017  1.1467
   22VAL    CG2 1303   4.629   5.271   5.733 -0.3715  0.1617 -0.2323
   22VAL   HG21 1304   4.530   5.224   5.754 -0.7259  0.8056 -0.4460
   22VAL   HG22 1305   4.672   5.284   5.835  0.6211 -0.2424 -0.5886
   22VAL   HG23 1306   4.694   5.201   5.676  0.8522  0.2314  1.0060
   22VAL      C 1307   4.597   5.582   5.831 -0.1919 -0.3204  0.3132
   22VAL      O 1308   4.580   5.535   5.943  0.0347  0.1232 -0.6698
   23THR      N 1309   4.668   5.701   5.816 -0.1852 -0.4278 -0.6005
   23THR     HN 1310   4.682   5.742   5.726 -2.8254 -0.0553 -0.9075
   23THR     CA 1311   4.728   5.773   5.926 -0.0151  0.2134 -0.6425
   23THR     HA 1312   4.796   5.701   5.970 -0.6717 -0.0211  0.0085
   23THR     CB 1313   4.791   5.902   5.874 -0.5305  0.2424 -0.1558
   23THR     HB 1314   4.723   5.959   5.807  0.2592  0.2833 -0.9547
   23THR    OG1 1315   4.911   5.875   5.804  0.1309 -0.1380  0.1042
   23THR    HG1 1316   4.888   5.853   5.714 -0.4361 -2.4695  0.7247
   23THR    CG2 1317   4.832   6.004   5.989 -0.1265  0.1255  0.2460
   23THR   HG21 1318   4.857   6.101   5.942  0.0900 -0.6490 -1.3054
   23THR   HG22 1319   4.916   5.967   6.052  0.6418  0.0528 -0.7904
   23THR   HG23 1320   4.748   6.025   6.058 -1.9823 -0.6907 -1.6831
   23THR      C 1321   4.631   5.808   6.039 -0.4631 -0.4578  0.3574
   23THR      O 1322   4.652   5.785   6.161  0.4794 -0.1224  0.5108
   24LEU      N 1323   4.515   5.854   5.997 -0.0340 -0.4151  0.0162
   24LEU     HN 1324   4.494   5.873   5.902  2.1462  1.1660 -0.2103
   24LEU     CA 1325   4.405   5.876   6.093  0.3340  0.0931 -0.7712
   24LEU     HA 1326   4.459   5.933   6.168 -0.3263 -0.1545 -0.0911
   24LEU     CB 1327   4.294   5.976   6.056 -0.4337  0.3448  0.4492
   24LEU    HB1 1328   4.233   5.999   6.145 -1.2427 -1.2998  0.3660
   24LEU    HB2 1329   4.225   5.943   5.975  0.4432  1.6062 -0.8664
   24LEU     CG 1330   4.355   6.111   6.011  0.4505 -0.0385 -0.5414
   24LEU     HG 1331   4.415   6.087   5.920 -0.9936 -1.0801 -1.2576
   24LEU    CD1 1332   4.234   6.194   5.954  0.0657  0.7567  0.0529
   24LEU   HD11 1333   4.157   6.206   6.033  1.9409 -0.5497  2.2364
   24LEU   HD12 1334   4.195   6.152   5.859  0.5137  0.1975  0.1071
   24LEU   HD13 1335   4.274   6.295   5.932 -1.4876  1.6026  0.9526
   24LEU    CD2 1336   4.452   6.185   6.109  0.2664  0.7062 -0.1509
   24LEU   HD21 1337   4.486   6.280   6.062 -1.4868  0.8985 -1.1034
   24LEU   HD22 1338   4.538   6.140   6.162  0.0445  3.2542  2.7035
   24LEU   HD23 1339   4.382   6.220   6.189  0.1933  0.8507 -0.2770
   24LEU      C 1340   4.357   5.755   6.155  0.2728 -0.5586 -0.8539
   24LEU      O 1341   4.344   5.756   6.278  0.5667 -0.0868  0.5798
   25ALA      N 1342   4.349   5.642   6.080  0.2558  0.3170 -0.0982
   25ALA     HN 1343   4.371   5.634   5.983 -0.1721 -1.3269 -0.0905
   25ALA     CA 1344   4.308   5.518   6.138 -0.7937  0.0023  0.5688
   25ALA     HA 1345   4.218   5.539   6.194 -0.7452 -0.4285  0.8169
   25ALA     CB 1346   4.292   5.418   6.031 -0.3044  0.0248 -0.3310
   25ALA    HB1 1347   4.245   5.325   6.070  0.0306 -0.2761 -0.6281
   25ALA    HB2 1348   4.385   5.396   5.974  0.0210 -3.8894  1.3784
   25ALA    HB3 1349   4.215   5.459   5.962  0.3502  0.2300 -0.9546
   25ALA      C 1350   4.408   5.461   6.240 -0.9201  0.7991  0.0031
   25ALA      O 1351   4.372   5.410   6.347 -0.2851  0.2220 -0.0958
   26ILE      N 1352   4.538   5.474   6.214 -0.8538  0.5088  0.0583
   26ILE     HN 1353   4.564   5.504   6.122  0.5870 -1.5406 -0.2442
   26ILE     CA 1354   4.647   5.442   6.311  0.1953 -0.1402  0.5931
   26ILE     HA 1355   4.636   5.342   6.351  0.4533  0.1069  1.2962
   26ILE     CB 1356   4.790   5.462   6.261 -0.4746  0.7881 -0.5034
   26ILE     HB 1357   4.810   5.569   6.235  0.1696  0.5260 -1.1083
   26ILE    CG2 1358   4.898   5.413   6.372 -0.4404  0.2549 -0.6270
   26ILE   HG21 1359   4.902   5.478   6.463  0.5769 -2.8347  1.6897
   26ILE   HG22 1360   5.001   5.410   6.331  0.3186 -0.5471  1.2538
   26ILE   HG23 1361   4.881   5.311   6.411  1.3068 -0.2769 -1.1746
   26ILE    CG1 1362   4.821   5.376   6.129  0.0200  0.3539 -0.0423
   26ILE   HG11 1363   4.931   5.378   6.123  0.0155  1.0091  0.0705
   26ILE   HG12 1364   4.780   5.424   6.037  0.0662  1.5873  0.5574
   26ILE     CD 1365   4.778   5.231   6.130  0.5412  0.2890 -0.6762
   26ILE    HD1 1366   4.847   5.187   6.055 -0.0658 -0.2304 -0.9379
   26ILE    HD2 1367   4.674   5.204   6.101 -0.1963  2.4217 -0.1768
   26ILE    HD3 1368   4.804   5.189   6.230 -0.3234  0.9708 -0.1482
   26ILE      C 1369   4.629   5.530   6.438 -0.1852 -0.1878 -0.7789
   26ILE      O 1370   4.617   5.488   6.553  0.3664 -0.3639 -0.6426
   27LEU      N 1371   4.608   5.662   6.425 -0.1288 -0.4751  0.0451
   27LEU     HN 1372   4.601   5.701   6.333  0.0435 -1.9619 -0.6307
   27LEU     CA 1373   4.568   5.749   6.535  0.3603 -0.5013 -0.4839
   27LEU     HA 1374   4.645   5.732   6.609  0.9169  1.0672 -0.6614
   27LEU     CB 1375   4.582   5.901   6.486 -0.1266  0.5951 -0.4596
   27LEU    HB1 1376   4.502   5.962   6.533 -1.3976 -1.4331  0.1490
   27LEU    HB2 1377   4.539   5.903   6.384 -1.7475  3.0873  0.1813
   27LEU     CG 1378   4.724   5.972   6.515  0.9732  0.0191  0.2383
   27LEU     HG 1379   4.730   5.974   6.626 -1.8595  1.3078  0.4753
   27LEU    CD1 1380   4.839   5.894   6.453  0.2171  0.2268  0.5588
   27LEU   HD11 1381   4.826   5.898   6.343 -1.3498  1.5085  0.7558
   27LEU   HD12 1382   4.838   5.788   6.489 -3.2555  0.1962  0.7140
   27LEU   HD13 1383   4.936   5.946   6.463 -0.8015  2.1309  0.9548
   27LEU    CD2 1384   4.730   6.119   6.472 -0.4209  0.2282  0.2272
   27LEU   HD21 1385   4.728   6.126   6.361  0.2997 -1.1325  0.1103
   27LEU   HD22 1386   4.830   6.161   6.497  0.4403 -2.4008  1.5885
   27LEU   HD23 1387   4.653   6.190   6.509 -1.2881 -0.5295 -0.0935
   27LEU      C 1388   4.437   5.698   6.614  0.4478 -0.0362 -0.4311
   27LEU      O 1389   4.436   5.698   6.738  0.2573 -0.2954  0.2637
   28THR      N 1390   4.326   5.655   6.550  0.0452  0.9307 -0.1106
   28THR     HN 1391   4.315   5.670   6.452  0.2771  1.4438 -0.0627
   28THR     CA 1392   4.208   5.587   6.610 -0.2984 -1.6639 -0.3945
   28THR     HA 1393   4.167   5.652   6.687  1.6924 -1.9666  0.9997
   28THR     CB 1394   4.100   5.565   6.509 -0.1147 -0.2018  0.2002
   28THR     HB 1395   4.158   5.531   6.420  1.2789 -0.5875  1.2319
   28THR    OG1 1396   4.024   5.687   6.485  0.2905  0.0525 -0.6898
   28THR    HG1 1397   3.969   5.654   6.413 -0.7583  0.4081 -0.0763
   28THR    CG2 1398   3.997   5.462   6.552 -0.3212 -0.4297 -0.5935
   28THR   HG21 1399   3.944   5.508   6.638  0.1346  0.9924 -1.0536
   28THR   HG22 1400   4.042   5.368   6.590 -1.4375 -0.4672  0.7372
   28THR   HG23 1401   3.924   5.440   6.471 -0.3965 -1.0979 -0.3534
   28THR      C 1402   4.251   5.464   6.685  0.2950 -0.3899  0.1997
   28THR      O 1403   4.211   5.440   6.797 -0.2842 -0.1694  0.2662
   29ALA      N 1404   4.336   5.382   6.618  0.1698 -0.0690 -0.3197
   29ALA     HN 1405   4.367   5.399   6.525 -1.1083 -3.2573 -1.4771
   29ALA     CA 1406   4.398   5.259   6.665  0.2081  0.2122  0.0567
   29ALA     HA 1407   4.315   5.194   6.686  1.1614 -1.3709 -0.9176
   29ALA     CB 1408   4.480   5.194   6.555  0.4321 -0.1182 -0.0519
   29ALA    HB1 1409   4.531   5.106   6.601  2.8013  1.5115  0.6327
   29ALA    HB2 1410   4.553   5.268   6.517 -1.2536  0.8712 -1.5131
   29ALA    HB3 1411   4.423   5.145   6.473  0.2260 -1.0032  0.5988
   29ALA      C 1412   4.476   5.282   6.798  0.2627  0.2861 -0.4984
   29ALA      O 1413   4.470   5.206   6.899 -0.6358  0.3835 -0.0865
   30LEU      N 1414   4.541   5.390   6.809 -0.4232  0.0052 -0.4498
   30LEU     HN 1415   4.578   5.444   6.734  2.3964  1.0114  1.4832
   30LEU     CA 1416   4.610   5.433   6.927 -0.1822 -0.3931  0.6090
   30LEU     HA 1417   4.637   5.342   6.979 -0.0909 -2.9009 -3.3992
   30LEU     CB 1418   4.738   5.509   6.866  0.1288 -0.0746 -0.1141
   30LEU    HB1 1419   4.792   5.555   6.951  0.4316 -1.6481  0.5776
   30LEU    HB2 1420   4.711   5.592   6.798  0.2846 -0.3012 -0.4593
   30LEU     CG 1421   4.835   5.414   6.799 -0.1039  0.4312  0.4048
   30LEU     HG 1422   4.783   5.365   6.714 -2.7940  1.7759  1.1740
   30LEU    CD1 1423   4.949   5.499   6.736 -0.3177 -0.1414 -0.0029
   30LEU   HD11 1424   5.010   5.436   6.668  0.3465  2.0919 -1.6034
   30LEU   HD12 1425   5.024   5.548   6.802  2.1057 -1.1447 -1.8418
   30LEU   HD13 1426   4.898   5.586   6.689 -3.1700 -0.6278  1.9647
   30LEU    CD2 1427   4.893   5.307   6.895  0.5689  0.6669  0.2374
   30LEU   HD21 1428   4.808   5.248   6.935  0.5851  0.3808 -0.1419
   30LEU   HD22 1429   4.944   5.353   6.982  0.4487 -1.0374  1.2532
   30LEU   HD23 1430   4.956   5.239   6.833  0.4711  1.0507 -0.2974
   30LEU      C 1431   4.536   5.516   7.024  0.3283  0.5833 -0.5118
   30LEU      O 1432   4.593   5.552   7.124 -0.2906 -0.4920 -0.2573
   31ARG      N 1433   4.406   5.537   6.995 -0.5395  0.4681  0.1186
   31ARG     HN 1434   4.363   5.510   6.909  0.1379 -0.0711 -0.0680
   31ARG     CA 1435   4.307   5.595   7.082 -0.0691  0.4682 -0.0992
   31ARG     HA 1436   4.211   5.582   7.034 -0.5039  1.8677  0.3333
   31ARG     CB 1437   4.292   5.513   7.217  0.6593  0.8422  0.2309
   31ARG    HB1 1438   4.226   5.559   7.294  0.5164 -2.7624  2.4728
   31ARG    HB2 1439   4.392   5.518   7.264  0.4566 -3.6527  1.5969
   31ARG     CG 1440   4.247   5.370   7.198  0.2295 -0.2862 -0.0080
   31ARG    HG1 1441   4.327   5.320   7.139  0.1321  2.1437 -2.4078
   31ARG    HG2 1442   4.147   5.354   7.154 -0.0478 -1.5872  1.0108
   31ARG     CD 1443   4.256   5.307   7.335  0.0742  0.0133 -0.5863
   31ARG    HD1 1444   4.215   5.380   7.408 -2.9788 -2.8871  0.9171
   31ARG    HD2 1445   4.352   5.267   7.373 -0.2404 -1.1105 -0.9357
   31ARG     NE 1446   4.153   5.192   7.335  0.2307 -0.8164  0.2233
   31ARG     HE 1447   4.055   5.207   7.347  0.1860 -1.8117  1.2068
   31ARG     CZ 1448   4.179   5.061   7.336 -0.0909 -0.7270 -0.0961
   31ARG    NH1 1449   4.301   5.015   7.322 -0.1011 -0.3760 -0.6455
   31ARG   HH11 1450   4.361   5.086   7.284 -0.9144  0.6119 -0.1185
   31ARG   HH12 1451   4.306   4.925   7.280  1.2042 -0.8178  0.3657
   31ARG    NH2 1452   4.080   4.981   7.354  0.4984 -0.3807 -0.4283
   31ARG   HH21 1453   3.991   5.020   7.381 -0.6977 -2.1863 -1.5835
   31ARG   HH22 1454   4.105   4.891   7.389  1.6099  0.3522  0.7432
   31ARG      C 1455   4.307   5.740   7.098 -0.6892 -1.2532  0.1306
   31ARG      O 1456   4.260   5.795   7.196 -0.0149 -0.2268  0.2117
   32LEU      N 1457   4.369   5.804   6.992  0.4819  0.1148 -0.3462
   32LEU     HN 1458   4.414   5.753   6.919  0.2497  1.2003 -1.2689
   32LEU     CA 1459   4.397   5.947   6.985 -0.1857  0.1130  0.3207
   32LEU     HA 1460   4.404   5.994   7.083  1.1522  1.4191 -0.3635
   32LEU     CB 1461   4.526   5.979   6.906  0.2773  0.0785  0.7864
   32LEU    HB1 1462   4.529   6.088   6.881 -1.7693  0.5545  2.3139
   32LEU    HB2 1463   4.518   5.929   6.808  0.4991  0.7280  0.4283
   32LEU     CG 1464   4.657   5.929   6.965  0.7848  0.0066 -0.3071
   32LEU     HG 1465   4.634   5.823   6.989  1.7369 -0.5187 -1.5666
   32LEU    CD1 1466   4.776   5.928   6.868  0.5578 -0.6765 -0.7275
   32LEU   HD11 1467   4.865   5.882   6.915 -1.2385 -1.0485  2.6219
   32LEU   HD12 1468   4.790   6.032   6.830  1.6415  0.0188  1.4318
   32LEU   HD13 1469   4.749   5.862   6.783  0.6775 -1.8862  0.1459
   32LEU    CD2 1470   4.685   6.001   7.103 -0.1021  0.2498  0.3529
   32LEU   HD21 1471   4.600   5.999   7.174 -1.2015  0.3720 -0.9296
   32LEU   HD22 1472   4.710   6.106   7.078  2.3234 -0.2229  0.5328
   32LEU   HD23 1473   4.769   5.958   7.163 -0.9579  1.4012  2.4690
   32LEU      C 1474   4.282   6.023   6.920 -0.4985 -0.5964 -0.1188
   32LEU      O 1475   4.300   6.137   6.873  0.0577  0.4313  0.1032
   33CYS      N 1476   4.159   5.964   6.919  0.0129  0.3104  0.4044
   33CYS     HN 1477   4.146   5.891   6.986  1.3805 -0.0605  0.3048
   33CYS     CA 1478   4.035   6.016   6.856 -0.9846  0.4533 -0.2504
   33CYS     HA 1479   4.055   6.024   6.750 -0.9206 -1.0509 -0.3740
   33CYS     CB 1480   3.918   5.912   6.867 -0.0413  0.7241  0.5538
   33CYS    HB1 1481   3.839   5.956   6.803 -0.6481 -2.9567 -1.5487
   33CYS    HB2 1482   3.892   5.901   6.974 -0.9314 -3.1401  0.1030
   33CYS     SG 1483   3.962   5.743   6.810  0.2900  0.1662 -0.2546
   33CYS    HG1 1484   3.934   5.683   6.925  2.3903  1.5339  1.0316
   33CYS      C 1485   3.986   6.152   6.904  0.3846  0.0639 -0.8957
   33CYS      O 1486   3.946   6.226   6.821 -0.6291  0.7445  0.3504
   34ALA      N 1487   3.986   6.192   7.029  0.2502  0.5798 -0.2729
   34ALA     HN 1488   4.017   6.136   7.105  1.8492  2.8510  0.8749
   34ALA     CA 1489   3.946   6.329   7.065  0.8206 -0.0097 -0.1689
   34ALA     HA 1490   3.854   6.343   7.011  0.3995 -1.1256  0.2348
   34ALA     CB 1491   3.916   6.333   7.214 -0.1894  0.0826 -0.1950
   34ALA    HB1 1492   3.828   6.269   7.237  0.5062 -0.5435  0.8286
   34ALA    HB2 1493   3.891   6.437   7.242  1.6919  0.5578 -0.1137
   34ALA    HB3 1494   4.004   6.299   7.273 -1.2678  1.6005  2.4507
   34ALA      C 1495   4.047   6.437   7.021 -0.5977  0.2243  0.1797
   34ALA      O 1496   4.015   6.547   6.985  0.1821  0.4956  0.4778
   35TYR      N 1497   4.181   6.401   7.012  0.3962 -0.2541  0.3036
   35TYR     HN 1498   4.215   6.309   7.034 -1.6293 -0.9392  0.7423
   35TYR     CA 1499   4.286   6.493   6.951  0.0726  0.5345 -0.1854
   35TYR     HA 1500   4.276   6.592   6.994 -0.9474  1.2436 -1.9136
   35TYR     CB 1501   4.434   6.443   6.979 -0.0086  0.2688  0.1635
   35TYR    HB1 1502   4.508   6.522   6.954 -0.4028  0.3179 -0.8949
   35TYR    HB2 1503   4.435   6.351   6.916 -3.8438  0.6547 -0.6931
   35TYR     CG 1504   4.450   6.409   7.125  0.1812  0.3058 -0.1994
   35TYR    CD1 1505   4.472   6.277   7.175  0.0457  0.1511  0.4952
   35TYR    HD1 1506   4.503   6.198   7.108 -1.1823 -0.4552  0.6282
   35TYR    CE1 1507   4.475   6.249   7.319  0.7633 -0.1599 -0.3024
   35TYR    HE1 1508   4.512   6.154   7.354 -0.4537  0.1282  1.9127
   35TYR     CZ 1509   4.464   6.358   7.407  0.4166 -0.1809  0.2800
   35TYR     OH 1510   4.482   6.333   7.546  0.1067 -0.2951  0.1401
   35TYR     HH 1511   4.507   6.418   7.582  0.0063  0.3288 -1.2067
   35TYR    CD2 1512   4.422   6.502   7.225 -0.0118 -0.5963  0.3283
   35TYR    HD2 1513   4.405   6.602   7.187 -2.2572 -1.2568 -0.5589
   35TYR    CE2 1514   4.428   6.486   7.360 -0.4099  0.4160  0.3497
   35TYR    HE2 1515   4.422   6.566   7.432  0.5754  0.1304  0.7664
   35TYR      C 1516   4.261   6.506   6.802 -0.4517 -0.0752  0.4273
   35TYR      O 1517   4.304   6.608   6.747  0.7481  0.6231  0.1634
   36CYS      N 1518   4.211   6.405   6.732 -0.1693  0.5995  0.0066
   36CYS     HN 1519   4.183   6.324   6.784  2.4893  1.6032  3.3406
   36CYS     CA 1520   4.186   6.406   6.591 -0.1949  0.5036  0.3420
   36CYS     HA 1521   4.257   6.472   6.544 -1.9061  1.9721 -0.2716
   36CYS     CB 1522   4.202   6.256   6.543 -0.4313  0.6803 -0.3818
   36CYS    HB1 1523   4.169   6.246   6.438 -0.2227 -0.5970 -0.3406
   36CYS    HB2 1524   4.138   6.194   6.609 -0.7199  1.5791  0.2085
   36CYS     SG 1525   4.373   6.194   6.569  0.4153 -0.5941 -0.0524
   36CYS    HG1 1526   4.383   6.230   6.696  0.4369  0.0431 -0.2317
   36CYS      C 1527   4.050   6.453   6.550  0.3467 -0.8898  0.9851
   36CYS      O 1528   4.024   6.477   6.431 -0.0820 -0.4028 -0.7578
   37CYS      N 1529   3.961   6.485   6.645  0.2217 -0.1047 -0.4031
   37CYS     HN 1530   3.980   6.468   6.741 -1.3919  1.6773  0.3038
   37CYS     CA 1531   3.823   6.533   6.611  0.0652  0.3418  0.3689
   37CYS     HA 1532   3.775   6.458   6.550 -0.1012 -1.2643  2.3738
   37CYS     CB 1533   3.748   6.533   6.747 -0.7827 -0.1983  0.2271
   37CYS    HB1 1534   3.818   6.586   6.815 -1.3828  0.5869  0.2446
   37CYS    HB2 1535   3.735   6.427   6.777  1.5125 -0.8294 -0.8261
   37CYS     SG 1536   3.583   6.610   6.741 -0.2174 -0.1832  0.4388
   37CYS    HG1 1537   3.631   6.728   6.706  0.4627 -1.0821 -1.8002
   37CYS      C 1538   3.822   6.676   6.551  0.0091 -0.1254 -0.1543
   37CYS      O 1539   3.738   6.717   6.468  0.1332  0.2666 -0.5880
   38ASN      N 1540   3.931   6.748   6.576 -0.1043  0.0401 -0.0543
   38ASN     HN 1541   4.005   6.705   6.628 -0.9112  1.1872  2.1849
   38ASN     CA 1542   3.960   6.871   6.513  0.2579 -0.3470  0.1685
   38ASN     HA 1543   3.866   6.921   6.528 -0.5547 -1.9172  0.5525
   38ASN     CB 1544   4.075   6.954   6.587 -1.2172 -0.0982  0.3226
   38ASN    HB1 1545   4.050   6.950   6.695  0.3791  0.2790  0.7420
   38ASN    HB2 1546   4.081   7.060   6.555  1.7989  0.7110  3.0081
   38ASN     CG 1547   4.212   6.891   6.577  0.3957 -0.3295  0.5327
   38ASN    OD1 1548   4.231   6.779   6.523  0.3306 -0.2499 -1.0680
   38ASN    ND2 1549   4.309   6.949   6.642 -0.5459  0.0097 -0.5950
   38ASN   HD21 1550   4.398   6.907   6.656 -0.4900  0.3626  0.1252
   38ASN   HD22 1551   4.282   7.035   6.685 -0.4485 -0.8839  1.3633
   38ASN      C 1552   3.976   6.865   6.361 -0.2273  0.7561 -0.0768
   38ASN      O 1553   3.931   6.951   6.292  0.2023 -0.5872 -0.3250
   39ILE      N 1554   4.038   6.759   6.309 -0.0712 -0.8550  0.0257
   39ILE     HN 1555   4.088   6.701   6.372 -1.5950 -1.4994  0.6750
   39ILE     CA 1556   4.039   6.713   6.175 -0.1548  0.7731 -0.1106
   39ILE     HA 1557   4.063   6.794   6.108 -0.9406  1.2613  0.1864
   39ILE     CB 1558   4.139   6.599   6.151 -0.1655  0.3473  0.5292
   39ILE     HB 1559   4.116   6.505   6.206 -0.5883  0.7786  1.0996
   39ILE    CG2 1560   4.153   6.569   6.003  0.2089  0.7728  0.0330
   39ILE   HG21 1561   4.253   6.531   5.972 -1.2037 -2.3161 -1.1301
   39ILE   HG22 1562   4.136   6.658   5.938 -1.3251  0.7608  0.3966
   39ILE   HG23 1563   4.072   6.498   5.974  0.7628  1.0019 -2.3351
   39ILE    CG1 1564   4.274   6.643   6.212 -0.2851 -0.9778  0.5334
   39ILE   HG11 1565   4.351   6.566   6.186  1.9239  1.5875 -1.1134
   39ILE   HG12 1566   4.269   6.638   6.323 -0.8111 -0.4745  0.5331
   39ILE     CD 1567   4.329   6.776   6.163  0.2902  0.1249 -0.0075
   39ILE    HD1 1568   4.434   6.786   6.198 -0.0304  3.2694  0.3370
   39ILE    HD2 1569   4.260   6.861   6.182  0.6094  0.4828 -0.4230
   39ILE    HD3 1570   4.342   6.785   6.053 -1.8833  1.0675 -0.2477
   39ILE      C 1571   3.903   6.666   6.119 -0.2065  0.4236  0.0149
   39ILE      O 1572   3.864   6.702   6.012 -0.3689  0.2949 -0.0124
   40VAL      N 1573   3.829   6.588   6.205 -0.5500  0.1809 -0.1717
   40VAL     HN 1574   3.875   6.552   6.286  2.7659 -1.5162 -2.5719
   40VAL     CA 1575   3.704   6.522   6.153  0.1793  0.1423  0.0610
   40VAL     HA 1576   3.732   6.473   6.061  0.2004 -3.2600  1.7408
   40VAL     CB 1577   3.659   6.425   6.256  0.2320 -0.1343  0.2575
   40VAL     HB 1578   3.623   6.476   6.348 -4.5161 -1.1121 -0.8172
   40VAL    CG1 1579   3.532   6.363   6.191 -0.6397  0.3272  0.5848
   40VAL   HG11 1580   3.499   6.270   6.242  0.6783 -1.0682 -0.9445
   40VAL   HG12 1581   3.574   6.327   6.094 -2.8473  1.0250 -0.6901
   40VAL   HG13 1582   3.451   6.438   6.183 -3.5024 -2.3979  1.9676
   40VAL    CG2 1583   3.763   6.317   6.272 -0.2910  0.6301 -0.3438
   40VAL   HG21 1584   3.725   6.230   6.329  1.6105  1.3288  2.2079
   40VAL   HG22 1585   3.855   6.365   6.312 -1.2086  4.0022 -1.8684
   40VAL   HG23 1586   3.798   6.282   6.172 -0.6693  2.8894 -1.3428
   40VAL      C 1587   3.601   6.629   6.130 -0.0244 -0.0862  0.3796
   40VAL      O 1588   3.518   6.628   6.034 -0.2132 -0.6905  0.4306
   41ASN      N 1589   3.603   6.739   6.216 -0.4404  0.1340  0.2625
   41ASN     HN 1590   3.671   6.740   6.289  1.7238  2.5238 -1.6173
   41ASN     CA 1591   3.503   6.843   6.226 -0.6053  0.3946 -0.4177
   41ASN     HA 1592   3.414   6.814   6.171 -0.8085  0.6542 -0.2231
   41ASN     CB 1593   3.480   6.875   6.374  0.3005  0.3601 -0.3186
   41ASN    HB1 1594   3.435   6.975   6.384 -1.4338 -0.1673 -2.1561
   41ASN    HB2 1595   3.571   6.876   6.437  0.6120 -1.1658 -0.6995
   41ASN     CG 1596   3.374   6.787   6.445  0.7739 -0.0196  0.5994
   41ASN    OD1 1597   3.335   6.684   6.389 -0.3942 -0.4156 -0.3558
   41ASN    ND2 1598   3.324   6.826   6.561  0.1562  0.6216 -0.2747
   41ASN   HD21 1599   3.272   6.760   6.615 -1.5271  1.4997 -0.7708
   41ASN   HD22 1600   3.343   6.914   6.604 -2.3443  1.0453  0.1242
   41ASN      C 1601   3.568   6.970   6.166  0.1390 -0.3155  0.2093
   41ASN      O 1602   3.521   7.083   6.191  0.0998  0.9456 -0.1006
   42VAL      N 1603   3.675   6.958   6.082 -0.2221 -0.1731 -0.8377
   42VAL     HN 1604   3.709   6.864   6.076  0.7637  0.0576  0.6286
   42VAL     CA 1605   3.731   7.051   5.992  0.9901 -0.4052  0.7177
   42VAL     HA 1606   3.824   7.013   5.952  1.1480  2.1730 -1.7201
   42VAL     CB 1607   3.644   7.072   5.857  0.7198 -0.2921 -0.7445
   42VAL     HB 1608   3.550   7.127   5.882  0.0562 -1.1349 -1.3390
   42VAL    CG1 1609   3.735   7.134   5.746 -0.2000  0.0030  0.1990
   42VAL   HG11 1610   3.817   7.066   5.715 -0.4405 -1.3389  2.2637
   42VAL   HG12 1611   3.779   7.232   5.773 -1.3348  0.1190  1.7861
   42VAL   HG13 1612   3.667   7.160   5.663  0.7420 -1.6724 -1.1535
   42VAL    CG2 1613   3.608   6.939   5.791 -0.8216 -0.6660 -0.0487
   42VAL   HG21 1614   3.700   6.890   5.752 -0.7072 -0.6280  0.1741
   42VAL   HG22 1615   3.528   6.957   5.717 -0.3024  1.5305 -0.1415
   42VAL   HG23 1616   3.572   6.865   5.866  0.9741 -1.1149  0.4193
   42VAL      C 1617   3.768   7.180   6.062 -0.3079 -0.1757  0.1356
   42VAL      O 1618   3.745   7.297   6.015 -0.7321  0.4323 -0.2977
   43SER      N 1619   3.826   7.172   6.184 -0.3781 -0.1865 -0.1433
   43SER     HN 1620   3.830   7.080   6.221  2.2935 -0.2162 -0.2820
   43SER     CA 1621   3.865   7.288   6.261 -0.4422  0.1415  0.5472
   43SER     HA 1622   3.800   7.373   6.244  0.7540  0.9548 -0.0906
   43SER     CB 1623   3.855   7.258   6.416 -0.3336  0.5094 -0.8116
   43SER    HB1 1624   3.921   7.169   6.429  2.5401  2.3186 -2.1267
   43SER    HB2 1625   3.757   7.224   6.458  1.3731 -0.2190  3.1112
   43SER     OG 1626   3.906   7.371   6.493  0.1227  0.3718  0.0787
   43SER    HG1 1627   3.837   7.437   6.498  1.1877  1.5109 -0.0244
   43SER      C 1628   3.998   7.348   6.216  0.4428  0.2374 -0.4263
   43SER      O 1629   4.083   7.396   6.290  0.4630 -0.0094 -0.1538
   44LEU      N 1630   4.018   7.357   6.085  0.3238  0.4088  0.1549
   44LEU     HN 1631   3.942   7.329   6.027 -1.2144  0.0270  2.2556
   44LEU     CA 1632   4.140   7.409   6.032 -0.2804  0.0685 -0.7137
   44LEU     HA 1633   4.226   7.402   6.097 -2.1358  0.4822  1.8872
   44LEU     CB 1634   4.187   7.326   5.904  0.2844 -0.0678 -0.2026
   44LEU    HB1 1635   4.282   7.367   5.863  0.7577 -1.1489 -0.2284
   44LEU    HB2 1636   4.094   7.326   5.844 -0.0729 -1.6752  0.3075
   44LEU     CG 1637   4.218   7.175   5.931 -0.2964 -0.2714 -0.0431
   44LEU     HG 1638   4.292   7.147   5.852  0.6786  0.0403  0.7377
   44LEU    CD1 1639   4.278   7.148   6.063  0.6578  0.0750  0.2086
   44LEU   HD11 1640   4.372   7.202   6.087  1.2603 -0.7066 -0.3272
   44LEU   HD12 1641   4.295   7.038   6.070 -0.4649 -0.2386 -1.6065
   44LEU   HD13 1642   4.212   7.170   6.150  0.5881 -1.7272  0.6649
   44LEU    CD2 1643   4.088   7.103   5.912  1.1750 -0.0964 -0.1081
   44LEU   HD21 1644   4.109   6.994   5.905 -1.0578 -0.7648  1.9648
   44LEU   HD22 1645   4.043   7.122   5.812 -0.1735 -0.0142  0.4811
   44LEU   HD23 1646   4.020   7.109   6.000 -0.0311  0.8374 -1.0652
   44LEU      C 1647   4.132   7.563   5.993 -0.4620  0.0054  0.3973
   44LEU      O 1648   4.230   7.621   5.947 -0.2728 -0.0303  0.0512
   45VAL      N 1649   4.020   7.634   6.015 -0.0537  0.0242  0.4357
   45VAL     HN 1650   3.932   7.597   6.043 -1.2745  1.8991 -0.7320
   45VAL     CA 1651   4.015   7.775   5.973  0.2571 -0.4235 -0.3253
   45VAL     HA 1652   4.051   7.774   5.871 -0.9103  0.5540 -0.7644
   45VAL     CB 1653   3.865   7.830   5.971  0.1298  0.9614  0.6633
   45VAL     HB 1654   3.869   7.934   5.934 -0.1597  0.5091 -0.7139
   45VAL    CG1 1655   3.781   7.748   5.874 -0.5467 -0.2968 -0.6762
   45VAL   HG11 1656   3.845   7.739   5.784 -0.2950  1.4332 -0.7065
   45VAL   HG12 1657   3.685   7.792   5.838 -2.1827 -1.9490  1.3203
   45VAL   HG13 1658   3.762   7.642   5.903 -0.2762 -0.4382 -1.0208
   45VAL    CG2 1659   3.802   7.840   6.111  0.4408  0.4027  0.0451
   45VAL   HG21 1660   3.863   7.922   6.156 -0.2712  0.1067  1.5993
   45VAL   HG22 1661   3.805   7.746   6.170  0.6532 -0.1190 -0.7743
   45VAL   HG23 1662   3.697   7.870   6.093 -0.0811 -2.2663 -2.1030
   45VAL      C 1663   4.110   7.867   6.050 -0.0561  0.3301  0.3368
   45VAL      O 1664   4.173   7.950   5.987  0.1890  0.0958 -0.0430
   46LYS      N 1665   4.126   7.858   6.182 -0.0257 -0.6153  0.0247
   46LYS     HN 1666   4.068   7.798   6.236  0.7110  0.6579  2.3669
   46LYS     CA 1667   4.218   7.942   6.264 -0.3779 -0.8629 -0.0804
   46LYS     HA 1668   4.201   8.042   6.226  1.3532 -0.8266 -0.8737
   46LYS     CB 1669   4.185   7.932   6.415 -0.5514  0.4167 -0.5883
   46LYS    HB1 1670   4.271   7.959   6.481 -1.3213  1.0806  0.1620
   46LYS    HB2 1671   4.159   7.830   6.449 -1.2841  1.6762  3.0572
   46LYS     CG 1672   4.067   8.022   6.454 -0.3223 -0.4093 -0.2737
   46LYS    HG1 1673   3.972   8.011   6.398 -0.8418 -0.0702  0.5142
   46LYS    HG2 1674   4.107   8.126   6.451  1.4400 -0.9319  2.0940
   46LYS     CD 1675   4.027   7.987   6.599 -0.3557  0.6917  0.5183
   46LYS    HD1 1676   4.117   8.000   6.662 -0.7747 -0.1312  1.3053
   46LYS    HD2 1677   3.989   7.884   6.616 -1.1563  0.6106 -1.4684
   46LYS     CE 1678   3.928   8.086   6.659  0.2717 -0.5491  1.2393
   46LYS    HE1 1679   3.976   8.186   6.656 -0.8671 -0.0014  0.7882
   46LYS    HE2 1680   3.898   8.044   6.758  1.7322 -3.7456  0.4552
   46LYS     NZ 1681   3.793   8.099   6.585 -0.2609  0.0346  0.2328
   46LYS    HZ1 1682   3.737   8.011   6.591 -0.2431 -0.4244 -3.6685
   46LYS    HZ2 1683   3.797   8.124   6.484  2.2463 -0.0773  0.2443
   46LYS    HZ3 1684   3.743   8.178   6.631  1.3058 -0.1680  2.4573
   46LYS      C 1685   4.366   7.908   6.242  0.0456 -0.2108  0.5791
   46LYS      O 1686   4.452   7.994   6.225  0.2926 -0.0656  0.6460
   47PRO      N 1687   4.395   7.781   6.220 -0.3497  0.0420  0.0819
   47PRO     CD 1688   4.352   7.669   6.300  0.2087 -0.4381 -0.6366
   47PRO    HD1 1689   4.261   7.633   6.247 -0.7602  1.5756 -0.4129
   47PRO    HD2 1690   4.335   7.691   6.407  0.0195 -2.5447 -0.1861
   47PRO     CA 1691   4.530   7.748   6.165 -0.4721 -0.3814 -0.1295
   47PRO     HA 1692   4.612   7.789   6.222  0.7525 -1.9855 -0.6582
   47PRO     CB 1693   4.539   7.598   6.165  0.1782 -0.3142 -0.3610
   47PRO    HB1 1694   4.644   7.562   6.172 -0.4399 -1.9726  1.0657
   47PRO    HB2 1695   4.475   7.552   6.087 -0.5350  0.3966 -0.2098
   47PRO     CG 1696   4.459   7.559   6.289 -0.1636 -0.3811  0.2225
   47PRO    HG1 1697   4.417   7.457   6.285 -1.0939  0.0262 -0.6291
   47PRO    HG2 1698   4.530   7.582   6.372  0.3199 -0.6126 -0.1197
   47PRO      C 1699   4.556   7.796   6.015  0.1309  0.1370 -0.5916
   47PRO      O 1700   4.676   7.824   5.992  0.1343 -0.5976  0.2940
   48SER      N 1701   4.457   7.793   5.916 -0.5320  0.5053  0.3733
   48SER     HN 1702   4.373   7.746   5.944 -1.4024  1.5812 -0.3717
   48SER     CA 1703   4.484   7.820   5.768 -0.5163 -0.7220 -0.1117
   48SER     HA 1704   4.494   7.724   5.718  1.7573 -0.2551 -0.6750
   48SER     CB 1705   4.361   7.889   5.695 -0.5328  0.7964  0.0534
   48SER    HB1 1706   4.275   7.819   5.704 -1.0130  1.5931  2.5381
   48SER    HB2 1707   4.367   7.898   5.585  0.8704  0.6317  0.0896
   48SER     OG 1708   4.332   8.016   5.757  0.0534 -0.5356  0.1946
   48SER    HG1 1709   4.291   7.987   5.839 -0.0645 -0.1472  0.2748
   48SER      C 1710   4.611   7.880   5.720  0.3175  0.3133  0.1055
   48SER      O 1711   4.664   7.819   5.629 -0.5917 -0.5764 -0.2431
   49PHE      N 1712   4.656   7.997   5.769 -0.0016 -0.0392 -0.9226
   49PHE     HN 1713   4.596   8.044   5.834 -0.6733  0.4043 -1.8475
   49PHE     CA 1714   4.786   8.066   5.756 -0.2006  0.0837  0.1115
   49PHE     HA 1715   4.781   8.122   5.664  1.2788 -0.5922 -0.4141
   49PHE     CB 1716   4.818   8.159   5.881  0.2454  0.3729 -0.4458
   49PHE    HB1 1717   4.918   8.203   5.860  0.4491  1.1318  1.8519
   49PHE    HB2 1718   4.813   8.101   5.975  4.2385  0.1449 -0.2422
   49PHE     CG 1719   4.716   8.264   5.908  0.1259 -0.0789  0.4773
   49PHE    CD1 1720   4.621   8.248   6.007 -0.5328  0.4152 -0.3320
   49PHE    HD1 1721   4.621   8.157   6.066  1.1280  1.0885  0.7884
   49PHE    CE1 1722   4.527   8.351   6.033 -0.0504 -0.1015  0.4938
   49PHE    HE1 1723   4.454   8.351   6.112  2.2475 -0.0933  2.7215
   49PHE     CZ 1724   4.533   8.468   5.951 -0.0804 -0.5698 -0.5120
   49PHE     HZ 1725   4.461   8.544   5.978 -0.2914 -0.6736 -0.7728
   49PHE    CD2 1726   4.720   8.382   5.833  0.0154 -0.3625 -0.0752
   49PHE    HD2 1727   4.802   8.402   5.765  0.7137 -2.5340  0.0419
   49PHE    CE2 1728   4.631   8.484   5.856 -0.4784  0.3137 -0.8449
   49PHE    HE2 1729   4.645   8.576   5.802  0.2080 -0.6240 -2.3256
   49PHE      C 1730   4.907   7.974   5.728  0.0555 -0.4244 -0.5307
   49PHE      O 1731   5.001   8.006   5.655  0.5346 -0.7125 -0.0573
   50TYR      N 1732   4.909   7.854   5.796 -0.4934 -0.4509  0.1275
   50TYR     HN 1733   4.847   7.835   5.872  1.2108  0.5759  1.8655
   50TYR     CA 1734   5.025   7.763   5.779 -0.0608 -0.2281  0.6830
   50TYR     HA 1735   5.114   7.820   5.801  2.8260 -3.1123 -2.4809
   50TYR     CB 1736   5.046   7.661   5.891 -0.8274  0.4204 -0.0476
   50TYR    HB1 1737   5.071   7.716   5.984 -0.8891  0.1985  0.0988
   50TYR    HB2 1738   5.133   7.593   5.880 -0.9353  0.4629 -1.3202
   50TYR     CG 1739   4.935   7.567   5.920 -0.3649 -0.3212 -0.0019
   50TYR    CD1 1740   4.938   7.490   6.035  0.1672  0.1134 -0.0893
   50TYR    HD1 1741   5.026   7.513   6.093  0.2409  0.0559 -0.1776
   50TYR    CE1 1742   4.844   7.401   6.068 -0.3047 -0.1640  0.5319
   50TYR    HE1 1743   4.876   7.330   6.143  2.5625  1.5236  1.0556
   50TYR     CZ 1744   4.733   7.385   5.989 -0.6866  0.3354  0.2562
   50TYR     OH 1745   4.631   7.293   6.021 -0.3532 -0.5205 -0.5280
   50TYR     HH 1746   4.669   7.241   6.092 -0.4267 -3.1608 -2.3028
   50TYR    CD2 1747   4.823   7.555   5.837  0.2696 -0.4295  0.4884
   50TYR    HD2 1748   4.812   7.609   5.745  2.7943 -1.3016 -0.3953
   50TYR    CE2 1749   4.717   7.466   5.872  0.0632 -0.0724 -0.6783
   50TYR    HE2 1750   4.630   7.451   5.810  0.1951  0.5888 -1.0243
   50TYR      C 1751   5.045   7.702   5.637  0.5608 -0.7398  0.2275
   50TYR      O 1752   5.140   7.638   5.604 -0.3596  0.2970 -0.0614
   51VAL      N 1753   4.938   7.724   5.551  0.0194  0.2144  0.6203
   51VAL     HN 1754   4.851   7.768   5.574 -1.1815 -1.1418 -1.0378
   51VAL     CA 1755   4.945   7.673   5.416  0.6137  0.9644  0.3575
   51VAL     HA 1756   4.965   7.568   5.411  0.3898  0.9203  0.3789
   51VAL     CB 1757   4.800   7.661   5.344  0.1129  0.2827 -0.5216
   51VAL     HB 1758   4.819   7.613   5.245  1.9946 -0.1794  0.0174
   51VAL    CG1 1759   4.702   7.572   5.418  0.8265 -0.0059  0.0502
   51VAL   HG11 1760   4.674   7.610   5.518  1.4094  1.0813 -0.1734
   51VAL   HG12 1761   4.748   7.471   5.419 -0.4687 -0.6251  1.8660
   51VAL   HG13 1762   4.607   7.572   5.361  0.3998  0.1814  0.7474
   51VAL    CG2 1763   4.727   7.785   5.322 -0.9190  0.6939  0.4225
   51VAL   HG21 1764   4.626   7.761   5.282 -0.5226 -0.8121  0.2824
   51VAL   HG22 1765   4.775   7.844   5.241  0.0791 -0.9647 -0.2521
   51VAL   HG23 1766   4.713   7.842   5.417 -1.0950 -0.1228  0.8937
   51VAL      C 1767   5.052   7.745   5.332  0.2207  0.4786  0.3407
   51VAL      O 1768   5.118   7.695   5.244  0.1726 -0.2578  0.3443
   52TYR      N 1769   5.066   7.870   5.367  0.5508 -0.5759  0.4152
   52TYR     HN 1770   5.010   7.917   5.434 -0.1353 -0.8473  0.0423
   52TYR     CA 1771   5.156   7.965   5.297  0.0892 -0.4276  0.3904
   52TYR     HA 1772   5.150   7.947   5.191 -2.7833 -1.5114  0.6428
   52TYR     CB 1773   5.107   8.115   5.313  0.0143  0.3719  0.0828
   52TYR    HB1 1774   5.180   8.185   5.268 -1.1839  2.3072  1.0046
   52TYR    HB2 1775   5.111   8.151   5.418  1.0439  0.4070  0.0382
   52TYR     CG 1776   4.970   8.138   5.247  0.3804 -0.3006  0.1831
   52TYR    CD1 1777   4.958   8.183   5.114 -0.1460  0.6082  0.7416
   52TYR    HD1 1778   5.037   8.219   5.050 -0.5155  1.7579  0.8965
   52TYR    CE1 1779   4.834   8.180   5.064  0.3738  0.1134  0.2908
   52TYR    HE1 1780   4.820   8.198   4.959 -0.9587  1.8557  0.7053
   52TYR     CZ 1781   4.725   8.167   5.151  0.1667 -0.3850  0.0808
   52TYR     OH 1782   4.597   8.189   5.100  0.0875  0.3063 -0.3240
   52TYR     HH 1783   4.534   8.147   5.159 -1.1872  0.5032 -1.4839
   52TYR    CD2 1784   4.864   8.109   5.331  0.7352  0.0554 -0.1287
   52TYR    HD2 1785   4.878   8.076   5.433 -3.0959  1.3965  1.0067
   52TYR    CE2 1786   4.738   8.127   5.286  0.4991 -0.3535  0.1796
   52TYR    HE2 1787   4.652   8.105   5.347 -0.1013  1.4743  0.0517
   52TYR      C 1788   5.297   7.957   5.352  0.2264 -0.7389 -0.0053
   52TYR      O 1789   5.382   8.032   5.299 -0.1014 -0.1124 -0.6509
   53SER      N 1790   5.325   7.863   5.451 -0.1588  0.9531  0.8139
   53SER     HN 1791   5.251   7.801   5.478 -1.2135  2.1550  0.7974
   53SER     CA 1792   5.467   7.851   5.498 -0.1136  0.2201  0.2375
   53SER     HA 1793   5.520   7.943   5.479 -0.7730 -0.1181 -4.2504
   53SER     CB 1794   5.468   7.808   5.649 -0.4679 -0.2161  0.0851
   53SER    HB1 1795   5.400   7.887   5.687 -2.1096 -1.2973 -0.5327
   53SER    HB2 1796   5.564   7.828   5.702 -1.1316  1.9839  0.5845
   53SER     OG 1797   5.410   7.683   5.675 -0.1006 -0.2183  0.1418
   53SER    HG1 1798   5.317   7.706   5.681  0.5008  2.3569  0.9977
   53SER      C 1799   5.555   7.743   5.425 -0.2032 -0.9138 -0.4597
   53SER      O 1800   5.663   7.711   5.470 -0.0557  0.3083  0.1064
   54ARG      N 1801   5.509   7.688   5.312  0.2359 -0.0709  0.0147
   54ARG     HN 1802   5.414   7.701   5.285  0.4654 -1.2062 -1.4867
   54ARG     CA 1803   5.593   7.592   5.239 -0.1768 -0.7281  0.7751
   54ARG     HA 1804   5.661   7.547   5.310 -1.6019 -0.6762  2.2359
   54ARG     CB 1805   5.508   7.480   5.170  0.3276  0.1882 -0.6708
   54ARG    HB1 1806   5.581   7.422   5.110 -0.4166 -0.9470 -0.5236
   54ARG    HB2 1807   5.434   7.519   5.097  2.7900  0.6856 -3.0327
   54ARG     CG 1808   5.443   7.374   5.273 -0.0906 -0.1515  0.1415
   54ARG    HG1 1809   5.437   7.270   5.235  0.0960 -0.0662 -0.1236
   54ARG    HG2 1810   5.337   7.407   5.271  0.0263  0.2429  0.2958
   54ARG     CD 1811   5.496   7.366   5.414  0.0467 -0.2196  0.0895
   54ARG    HD1 1812   5.439   7.310   5.491  1.5654 -0.8582  0.7835
   54ARG    HD2 1813   5.520   7.468   5.452 -4.4549  0.4559  1.7337
   54ARG     NE 1814   5.624   7.297   5.379  0.5869  0.0214 -0.2818
   54ARG     HE 1815   5.669   7.297   5.289  0.5317 -0.9956 -0.3318
   54ARG     CZ 1816   5.720   7.277   5.466 -0.5022 -0.3372 -0.2857
   54ARG    NH1 1817   5.714   7.320   5.588 -0.2805  0.2351  0.4343
   54ARG   HH11 1818   5.629   7.357   5.627 -0.8957  0.6550 -1.2085
   54ARG   HH12 1819   5.779   7.291   5.658 -2.6074 -0.1595  2.5821
   54ARG    NH2 1820   5.839   7.244   5.418 -0.0524 -0.7840 -0.4915
   54ARG   HH21 1821   5.847   7.239   5.318  0.6329 -0.7778 -0.4441
   54ARG   HH22 1822   5.923   7.253   5.471  1.0432  1.7978 -2.4509
   54ARG      C 1823   5.693   7.665   5.141  0.7818  0.4488  0.0080
   54ARG      O 1824   5.793   7.600   5.103  0.2508  0.3537 -0.3460
   55VAL      N 1825   5.668   7.791   5.113  0.6131  0.1983 -0.2700
   55VAL     HN 1826   5.585   7.840   5.138  0.3655 -0.3981  0.0851
   55VAL     CA 1827   5.747   7.888   5.038 -0.2672 -0.3143 -0.7995
   55VAL     HA 1828   5.790   7.830   4.958  1.5158  1.8137 -1.4870
   55VAL     CB 1829   5.669   7.993   4.952 -0.1222  0.6070  0.1966
   55VAL     HB 1830   5.744   8.055   4.898  0.6094  0.3517  0.9048
   55VAL    CG1 1831   5.589   7.903   4.851 -0.2576  0.4216 -0.1340
   55VAL   HG11 1832   5.503   7.856   4.903 -0.3417 -0.1223 -0.7522
   55VAL   HG12 1833   5.647   7.832   4.788 -2.3072  0.7349 -2.5558
   55VAL   HG13 1834   5.544   7.963   4.769  1.9527  2.8298  0.2842
   55VAL    CG2 1835   5.585   8.081   5.034  0.0522 -1.4372  0.0011
   55VAL   HG21 1836   5.638   8.134   5.116 -0.9567 -0.0353 -0.2084
   55VAL   HG22 1837   5.507   8.029   5.093  0.8043 -2.2697  0.2785
   55VAL   HG23 1838   5.545   8.160   4.967  0.9801 -1.5251 -0.6696
   55VAL      C 1839   5.856   7.952   5.133 -0.2946  0.2611  0.1832
   55VAL      O 1840   5.823   7.992   5.242 -0.3780  0.4551  0.5421
   56LYS      N 1841   5.984   7.955   5.093  0.1730  0.3831 -0.6427
   56LYS     HN 1842   5.996   7.951   4.995 -0.0789 -0.4618 -0.6461
   56LYS     CA 1843   6.116   7.970   5.162  0.5603 -0.2651  0.3454
   56LYS     HA 1844   6.154   8.058   5.113  1.0093  0.0347  1.2140
   56LYS     CB 1845   6.109   7.993   5.315  0.3814 -0.3992 -0.0580
   56LYS    HB1 1846   6.044   8.082   5.327 -1.0655 -1.0275 -2.5101
   56LYS    HB2 1847   6.205   8.024   5.363  0.9608 -1.8502 -0.2179
   56LYS     CG 1848   6.060   7.874   5.391 -0.4769 -0.4442  0.1018
   56LYS    HG1 1849   6.132   7.789   5.382 -0.8184 -0.6357 -1.0420
   56LYS    HG2 1850   5.966   7.832   5.348 -0.8792  0.3692  0.1745
   56LYS     CD 1851   6.030   7.900   5.538 -0.0251  0.4283  0.0444
   56LYS    HD1 1852   5.979   7.809   5.574 -0.4793 -0.2044 -2.1293
   56LYS    HD2 1853   5.956   7.983   5.544 -3.1259 -2.2230  1.7190
   56LYS     CE 1854   6.154   7.921   5.627  0.2559  0.2973  0.1260
   56LYS    HE1 1855   6.124   7.925   5.734  0.1993 -1.0852  0.1869
   56LYS    HE2 1856   6.203   8.013   5.590 -1.4292  0.8352 -0.8751
   56LYS     NZ 1857   6.249   7.810   5.618 -0.4675  0.2655 -0.2921
   56LYS    HZ1 1858   6.306   7.811   5.531  0.3285  1.9407  0.2085
   56LYS    HZ2 1859   6.204   7.717   5.630 -2.0081  1.2438  2.5383
   56LYS    HZ3 1860   6.305   7.829   5.704 -1.2914  2.0726 -0.1293
   56LYS      C 1861   6.204   7.849   5.122  0.6421  0.2467 -0.3315
   56LYS      O 1862   6.322   7.849   5.136 -0.5612  0.1367  0.2139
   57ASN      N 1863   6.147   7.745   5.062  0.2179  0.0674  0.0350
   57ASN     HN 1864   6.048   7.746   5.050  0.1811 -0.1617  0.3018
   57ASN     CA 1865   6.215   7.632   4.999  0.4476  0.7633  0.8355
   57ASN     HA 1866   6.321   7.652   5.007  0.6667  0.9351 -1.8268
   57ASN     CB 1867   6.168   7.491   5.061  0.0547  0.0122  0.2253
   57ASN    HB1 1868   6.232   7.413   5.014  0.0286 -0.1231  0.4142
   57ASN    HB2 1869   6.060   7.485   5.037 -0.0076 -1.5193  0.8085
   57ASN     CG 1870   6.187   7.495   5.209 -0.0962 -0.2307 -0.4190
   57ASN    OD1 1871   6.297   7.500   5.262 -0.1350  0.6972  0.9984
   57ASN    ND2 1872   6.078   7.518   5.283  0.0528 -0.0979 -0.4924
   57ASN   HD21 1873   6.083   7.524   5.382 -1.1765  0.2662 -0.4372
   57ASN   HD22 1874   5.997   7.565   5.247 -0.3160  1.6715  2.3686
   57ASN      C 1875   6.185   7.634   4.847 -0.2749  0.5386  0.1586
   57ASN      O 1876   6.234   7.548   4.767  0.1680 -0.6278  0.2112
   58LEU      N 1877   6.115   7.734   4.801  0.0879 -0.7430  0.1123
   58LEU     HN 1878   6.080   7.797   4.870  2.1102  0.3228  0.2420
   58LEU     CA 1879   6.078   7.775   4.667  0.3022  0.0029  0.1715
   58LEU     HA 1880   6.163   7.804   4.608  0.4937 -0.0997  0.3911
   58LEU     CB 1881   5.981   7.670   4.594  0.0687 -0.4382 -0.6716
   58LEU    HB1 1882   6.048   7.581   4.583  1.3701  0.3879  0.3108
   58LEU    HB2 1883   5.966   7.701   4.488  1.9820  0.4405 -0.7269
   58LEU     CG 1884   5.842   7.628   4.655 -0.1080  0.1187  0.8962
   58LEU     HG 1885   5.807   7.724   4.699  1.2449  0.7424  0.6677
   58LEU    CD1 1886   5.757   7.563   4.545 -0.0413 -0.2972  0.4615
   58LEU   HD11 1887   5.784   7.458   4.520 -0.9870 -0.1015 -1.5549
   58LEU   HD12 1888   5.751   7.636   4.462 -1.5448  2.6561  2.9660
   58LEU   HD13 1889   5.650   7.556   4.574  0.2348 -0.7771  1.4441
   58LEU    CD2 1890   5.857   7.540   4.780 -0.1522 -0.0345  0.4416
   58LEU   HD21 1891   5.920   7.595   4.853 -0.0729  1.5234 -0.7522
   58LEU   HD22 1892   5.907   7.443   4.759  1.3074  1.1118 -1.8451
   58LEU   HD23 1893   5.762   7.521   4.834  0.5151  2.2737  2.6122
   58LEU      C 1894   5.997   7.897   4.697 -0.0265 -0.1550 -0.4014
   58LEU    OT1 1895   5.964   7.917   4.819 -0.1383 -0.3161 -0.2140
   58LEU    OT2 1896   5.958   7.975   4.607  0.1879 -0.2085 -1.1010
    1GLU      N 1897   5.949   6.377   2.825  0.1291 -0.0464 -0.2278
    1GLU    HT1 1898   6.004   6.443   2.766 -0.0175 -0.2584 -0.6036
    1GLU    HT2 1899   5.908   6.443   2.894  0.1806  1.7534 -1.8436
    1GLU    HT3 1900   5.864   6.341   2.777  1.4801 -2.7397 -0.8284
    1GLU     CA 1901   6.035   6.270   2.886  0.2544  0.4649 -0.1754
    1GLU     HA 1902   6.111   6.321   2.943  1.3891 -0.1582 -1.0794
    1GLU     CB 1903   5.947   6.176   2.973  0.3524 -0.5788  0.0233
    1GLU    HB1 1904   5.897   6.093   2.918 -0.8921 -1.0720  1.8261
    1GLU    HB2 1905   5.865   6.237   3.017  1.6735  2.5476 -1.5382
    1GLU     CG 1906   6.022   6.121   3.099  0.8338  0.0310 -0.2939
    1GLU    HG1 1907   5.975   6.147   3.196  0.7474  1.2998 -0.6594
    1GLU    HG2 1908   6.124   6.166   3.097 -0.4476  3.2225 -3.7162
    1GLU     CD 1909   6.034   5.972   3.103  0.1216  0.5100  0.2392
    1GLU    OE1 1910   6.113   5.909   3.031 -0.6425  0.1511  0.1698
    1GLU    OE2 1911   5.954   5.906   3.174 -0.4322  0.0195 -0.0157
    1GLU      C 1912   6.106   6.203   2.762  0.7846 -0.2539 -0.2708
    1GLU      O 1913   6.132   6.265   2.658  0.2438  0.5159  0.2269
    2THR      N 1914   6.133   6.069   2.782 -0.2048  0.1896  0.3122
    2THR     HN 1915   6.121   6.021   2.869  0.2372  3.2521  2.1945
    2THR     CA 1916   6.191   5.994   2.678  0.3000  0.4586  0.1161
    2THR     HA 1917   6.210   5.897   2.722  0.1330  0.1274 -0.5399
    2THR     CB 1918   6.095   5.963   2.559  0.0260 -0.2336 -0.3455
    2THR     HB 1919   6.079   6.061   2.511 -1.1475  0.1928  0.8321
    2THR    OG1 1920   5.971   5.899   2.603  0.7187 -0.0256 -0.2187
    2THR    HG1 1921   6.000   5.838   2.671  1.1992 -1.0170 -1.2759
    2THR    CG2 1922   6.154   5.869   2.457 -0.3230 -0.2600  0.4843
    2THR   HG21 1923   6.252   5.914   2.428 -1.1491  1.2255 -0.1132
    2THR   HG22 1924   6.097   5.864   2.362  0.7253  1.0200 -0.2620
    2THR   HG23 1925   6.154   5.763   2.489 -0.4804 -0.7939 -1.1991
    2THR      C 1926   6.327   6.054   2.629 -0.2129 -0.2244  0.7452
    2THR      O 1927   6.340   6.111   2.517 -0.2592 -0.6085  0.1059
    3GLY      N 1928   6.436   6.040   2.709 -0.0933 -0.0279 -0.4763
    3GLY     HN 1929   6.411   6.004   2.798 -2.2346 -0.6045 -1.2387
    3GLY     CA 1930   6.571   6.073   2.663 -0.2341 -0.2840  0.6736
    3GLY    HA1 1931   6.559   6.127   2.570  1.8110 -1.1934 -0.1940
    3GLY    HA2 1932   6.628   5.981   2.658 -0.0686 -0.1344 -1.3978
    3GLY      C 1933   6.636   6.167   2.765  0.1263  0.5687 -0.3287
    3GLY      O 1934   6.760   6.179   2.765 -0.2435 -0.5831 -0.4031
    4THR      N 1935   6.556   6.227   2.859 -0.3317 -0.6513 -0.1604
    4THR     HN 1936   6.457   6.229   2.847 -0.1834  0.3286 -1.4704
    4THR     CA 1937   6.588   6.325   2.954 -0.3159 -0.4798  0.1690
    4THR     HA 1938   6.678   6.374   2.919 -0.2405 -0.6990  0.0522
    4THR     CB 1939   6.486   6.442   2.965 -0.1086  0.1824  0.4156
    4THR     HB 1940   6.467   6.496   3.061 -2.9182 -1.5336  0.9218
    4THR    OG1 1941   6.360   6.391   2.920  0.4450  0.3054  0.3047
    4THR    HG1 1942   6.295   6.459   2.938 -0.5621 -0.4031 -0.4779
    4THR    CG2 1943   6.524   6.539   2.856 -0.7451 -1.0295 -0.0415
    4THR   HG21 1944   6.461   6.630   2.867  2.3056  1.1633  0.7721
    4THR   HG22 1945   6.507   6.505   2.752 -0.1307 -0.8415 -0.2113
    4THR   HG23 1946   6.626   6.578   2.879 -1.6743  0.8050  1.2966
    4THR      C 1947   6.606   6.246   3.089 -0.1049  0.1261 -0.0445
    4THR      O 1948   6.541   6.135   3.109 -0.6424 -0.4218  0.4057
    5LEU      N 1949   6.696   6.294   3.172 -0.1018 -0.1010 -0.1992
    5LEU     HN 1950   6.754   6.364   3.129  0.7294  0.2394  1.3858
    5LEU     CA 1951   6.721   6.233   3.299  0.1520  0.1350  0.6682
    5LEU     HA 1952   6.677   6.135   3.309 -0.0888  0.0312 -1.1137
    5LEU     CB 1953   6.871   6.214   3.329 -0.2045  0.5851 -0.2861
    5LEU    HB1 1954   6.887   6.141   3.411 -4.4870 -0.2668  0.0080
    5LEU    HB2 1955   6.919   6.313   3.339 -1.7372  1.3582 -0.2848
    5LEU     CG 1956   6.953   6.159   3.212 -0.8500 -0.2592 -0.5238
    5LEU     HG 1957   6.943   6.227   3.125  0.8163  0.1885 -0.3894
    5LEU    CD1 1958   7.106   6.162   3.243 -0.4374 -0.2270  0.1260
    5LEU   HD11 1959   7.122   6.091   3.327 -0.6020 -0.1843  0.1928
    5LEU   HD12 1960   7.140   6.263   3.274  0.0008  0.4366 -2.2718
    5LEU   HD13 1961   7.163   6.137   3.150  2.1162  0.5720  1.3814
    5LEU    CD2 1962   6.927   6.020   3.165 -0.2231 -0.3793  0.2301
    5LEU   HD21 1963   6.934   5.942   3.243 -0.7819 -0.7125 -0.0499
    5LEU   HD22 1964   6.993   5.992   3.080  0.6373 -1.0952  1.1173
    5LEU   HD23 1965   6.824   6.018   3.125 -0.1097 -3.0487 -0.1040
    5LEU      C 1966   6.665   6.313   3.415  0.5156 -0.4232 -0.7203
    5LEU      O 1967   6.699   6.289   3.532  0.0090  0.2568  0.0214
    6ILE      N 1968   6.591   6.417   3.379  0.3586  0.8648 -0.4371
    6ILE     HN 1969   6.571   6.424   3.282  1.9194 -1.1796 -0.9646
    6ILE     CA 1970   6.560   6.526   3.472  0.2452  0.6294  0.9300
    6ILE     HA 1971   6.596   6.491   3.568  0.6718 -0.7194  0.3084
    6ILE     CB 1972   6.619   6.660   3.429  0.0071  0.0395 -0.3581
    6ILE     HB 1973   6.588   6.742   3.497 -1.6359 -0.1033 -0.9148
    6ILE    CG2 1974   6.770   6.653   3.422 -0.1151 -0.1249 -0.7318
    6ILE   HG21 1975   6.827   6.749   3.429 -0.6460  0.1000  0.9859
    6ILE   HG22 1976   6.799   6.596   3.332 -0.5076 -1.3686 -0.0950
    6ILE   HG23 1977   6.804   6.593   3.509  1.2136  1.9334  0.2540
    6ILE    CG1 1978   6.576   6.697   3.286  0.0504  0.3337 -0.2758
    6ILE   HG11 1979   6.465   6.686   3.282 -0.3008  2.7077  1.3032
    6ILE   HG12 1980   6.617   6.628   3.209  0.0572  0.9568 -0.8426
    6ILE     CD 1981   6.616   6.835   3.248  0.2451 -0.1162  0.0613
    6ILE    HD1 1982   6.720   6.847   3.212 -0.7479 -1.1343 -3.5637
    6ILE    HD2 1983   6.591   6.901   3.334  0.8050  0.2717 -0.0670
    6ILE    HD3 1984   6.551   6.869   3.164  0.7626 -1.3209 -0.8522
    6ILE      C 1985   6.405   6.534   3.483 -0.0068 -0.4771 -0.2575
    6ILE      O 1986   6.345   6.633   3.535  0.4434  0.3358  0.2911
    7VAL      N 1987   6.328   6.427   3.444  0.3287 -0.0067 -0.1405
    7VAL     HN 1988   6.372   6.351   3.397  1.9209 -0.6177  2.1724
    7VAL     CA 1989   6.183   6.428   3.455  0.2445 -1.1891 -0.1342
    7VAL     HA 1990   6.155   6.532   3.446 -0.9737 -1.3511  1.4889
    7VAL     CB 1991   6.121   6.367   3.338 -0.1900  0.3074 -0.1092
    7VAL     HB 1992   6.160   6.264   3.321  1.0973  0.4330  1.7617
    7VAL    CG1 1993   5.965   6.368   3.344  0.6679 -0.4588 -0.4324
    7VAL   HG11 1994   5.914   6.445   3.407  1.3032 -0.1095 -0.3390
    7VAL   HG12 1995   5.940   6.274   3.398  1.8825  0.3008  1.5821
    7VAL   HG13 1996   5.921   6.367   3.242  3.0089 -0.2834 -1.5149
    7VAL    CG2 1997   6.159   6.454   3.213 -0.4481 -0.0926  0.5798
    7VAL   HG21 1998   6.267   6.476   3.199 -0.6680  0.4234 -0.3981
    7VAL   HG22 1999   6.096   6.544   3.202 -0.9556 -0.3751  1.0896
    7VAL   HG23 2000   6.123   6.403   3.121 -1.0284  1.5420 -0.1261
    7VAL      C 2001   6.123   6.387   3.585  0.0925 -0.6829  0.4610
    7VAL      O 2002   6.051   6.464   3.655  0.0652  0.1742  0.0658
    8ASN      N 2003   6.167   6.266   3.629  0.4005  0.1064  0.3393
    8ASN     HN 2004   6.237   6.218   3.578  0.1428 -0.4517  0.5040
    8ASN     CA 2005   6.119   6.205   3.748 -0.5745 -0.0259  0.7869
    8ASN     HA 2006   6.011   6.211   3.743 -0.6381 -1.4806 -2.6284
    8ASN     CB 2007   6.148   6.054   3.745  0.3274 -0.3040 -0.2525
    8ASN    HB1 2008   6.102   6.025   3.648  1.1267  1.2018 -1.1196
    8ASN    HB2 2009   6.099   5.997   3.826 -0.5703  0.3740 -0.3045
    8ASN     CG 2010   6.301   6.005   3.734  0.3337 -0.3609 -0.1525
    8ASN    OD1 2011   6.389   6.084   3.713 -0.2712  0.2959 -0.1046
    8ASN    ND2 2012   6.312   5.867   3.737 -0.1825 -0.5691 -0.0434
    8ASN   HD21 2013   6.224   5.820   3.738  0.3283 -1.5894  1.5772
    8ASN   HD22 2014   6.399   5.823   3.714  0.6407  0.4561  1.0131
    8ASN      C 2015   6.162   6.279   3.871 -0.5942 -0.4777  0.2998
    8ASN      O 2016   6.087   6.286   3.960  0.3945 -0.1564 -0.7019
    9SER      N 2017   6.283   6.335   3.878  0.3138 -0.2157  0.3152
    9SER     HN 2018   6.347   6.325   3.802 -0.9063 -0.1987 -0.7574
    9SER     CA 2019   6.317   6.425   3.985 -0.4488 -0.2828 -0.0755
    9SER     HA 2020   6.326   6.369   4.077 -0.4071 -1.5627 -0.8323
    9SER     CB 2021   6.456   6.486   3.973 -0.2261 -0.0752 -0.0676
    9SER    HB1 2022   6.525   6.399   3.968  0.4988  0.5538 -1.6594
    9SER    HB2 2023   6.481   6.551   4.060  0.3768  2.0900 -1.7300
    9SER     OG 2024   6.480   6.565   3.856  0.4570  0.1107  0.0758
    9SER    HG1 2025   6.527   6.501   3.802  2.3409 -2.1744  3.9586
    9SER      C 2026   6.231   6.547   4.006  0.1673  0.1818  0.1141
    9SER      O 2027   6.182   6.581   4.120 -0.0167 -0.6851 -0.4675
   10VAL      N 2028   6.191   6.615   3.897 -0.0165  0.1813 -0.3939
   10VAL     HN 2029   6.221   6.585   3.806  1.0476  1.7620 -0.6019
   10VAL     CA 2030   6.096   6.726   3.894  0.4531 -0.0917  0.4639
   10VAL     HA 2031   6.137   6.796   3.965  0.3751 -0.0632  0.4807
   10VAL     CB 2032   6.098   6.798   3.761  0.5513  0.3377  0.1097
   10VAL     HB 2033   6.079   6.726   3.678  1.7306  1.4874 -1.2225
   10VAL    CG1 2034   5.980   6.892   3.737 -0.4045  0.8392  0.0947
   10VAL   HG11 2035   5.978   6.969   3.817  2.0556 -0.0441  1.1028
   10VAL   HG12 2036   5.886   6.839   3.761 -0.0665 -0.7786 -1.7946
   10VAL   HG13 2037   5.975   6.925   3.631 -1.6386 -1.2812 -0.5799
   10VAL    CG2 2038   6.230   6.867   3.745  0.2303 -0.2379 -0.6884
   10VAL   HG21 2039   6.302   6.795   3.702  0.1825 -0.0595 -1.0689
   10VAL   HG22 2040   6.266   6.910   3.841  0.6654 -1.3424 -0.3463
   10VAL   HG23 2041   6.207   6.953   3.679  1.3192 -0.2519 -1.1083
   10VAL      C 2042   5.962   6.691   3.949  0.2432 -0.4370  0.8256
   10VAL      O 2043   5.903   6.765   4.023  0.3584  0.2411  0.1696
   11LEU      N 2044   5.913   6.570   3.923  0.4492  0.1194 -0.0733
   11LEU     HN 2045   5.970   6.519   3.859  0.7510 -0.6464  0.7756
   11LEU     CA 2046   5.788   6.514   3.967 -0.0426  0.5046  0.4507
   11LEU     HA 2047   5.718   6.596   3.966  0.2014  0.7143  0.2502
   11LEU     CB 2048   5.754   6.382   3.889  0.2193  0.0904  0.1509
   11LEU    HB1 2049   5.837   6.309   3.891  0.5862  0.4743 -0.6003
   11LEU    HB2 2050   5.735   6.398   3.781 -2.7615  0.2703  0.6202
   11LEU     CG 2051   5.635   6.297   3.930 -0.8234 -0.0718 -0.0622
   11LEU     HG 2052   5.625   6.296   4.040 -2.0169  1.0651 -0.1254
   11LEU    CD1 2053   5.500   6.352   3.878  0.4320  0.1513  0.8827
   11LEU   HD11 2054   5.498   6.461   3.901  1.5855  0.2350  0.6807
   11LEU   HD12 2055   5.419   6.309   3.940 -0.9129 -1.5549 -1.8725
   11LEU   HD13 2056   5.490   6.331   3.770  3.0072 -1.9405  0.9522
   11LEU    CD2 2057   5.659   6.153   3.890 -0.2599 -0.1201 -0.6441
   11LEU   HD21 2058   5.738   6.118   3.960 -2.2378  1.3799  2.6083
   11LEU   HD22 2059   5.694   6.138   3.786 -1.4660  0.0225 -1.0838
   11LEU   HD23 2060   5.580   6.080   3.918  0.2220 -0.3238  0.2420
   11LEU      C 2061   5.788   6.490   4.115  0.3293 -0.0587 -0.3121
   11LEU      O 2062   5.697   6.511   4.198  0.3463 -0.2580  0.2451
   12LEU      N 2063   5.908   6.439   4.161  0.5869  0.2442 -0.1585
   12LEU     HN 2064   5.974   6.411   4.091  0.6133 -3.5752  1.1206
   12LEU     CA 2065   5.934   6.411   4.296 -0.3603 -0.1743 -0.8270
   12LEU     HA 2066   5.856   6.344   4.329  0.0313 -1.2925 -2.0789
   12LEU     CB 2067   6.065   6.330   4.309  0.3212  0.5918 -0.1905
   12LEU    HB1 2068   6.153   6.393   4.286  3.2026 -3.2397 -0.7486
   12LEU    HB2 2069   6.058   6.263   4.221  0.3832 -0.4413  0.5710
   12LEU     CG 2070   6.095   6.236   4.427 -0.5447 -0.3810  0.2268
   12LEU     HG 2071   6.190   6.185   4.399 -0.6835 -0.2197 -0.5624
   12LEU    CD1 2072   6.137   6.309   4.558  0.2472  0.0905 -0.4146
   12LEU   HD11 2073   6.201   6.397   4.532 -1.4782  0.8161 -2.5790
   12LEU   HD12 2074   6.190   6.243   4.630 -2.0180  0.6980  1.9257
   12LEU   HD13 2075   6.042   6.341   4.605 -0.3352 -2.0117 -0.0442
   12LEU    CD2 2076   5.994   6.131   4.463  0.1404  0.2886  0.2074
   12LEU   HD21 2077   5.950   6.090   4.370 -0.8489  0.7773  0.4351
   12LEU   HD22 2078   5.917   6.185   4.523  1.8259  2.0206  0.8943
   12LEU   HD23 2079   6.035   6.062   4.539 -0.8857  0.1549  0.6586
   12LEU      C 2080   5.937   6.537   4.387  0.6973  0.0815  0.3254
   12LEU      O 2081   5.881   6.540   4.493 -0.1967 -0.3697  0.0652
   13PHE      N 2082   6.003   6.648   4.343  0.3029  0.9185 -0.3239
   13PHE     HN 2083   6.051   6.637   4.256 -0.1080 -2.0389 -0.2702
   13PHE     CA 2084   6.013   6.771   4.419 -0.5319  0.4491 -0.3780
   13PHE     HA 2085   6.069   6.741   4.507 -1.1179  1.3699  0.3353
   13PHE     CB 2086   6.108   6.880   4.356  0.4183  0.6799  0.3076
   13PHE    HB1 2087   6.099   6.974   4.415 -0.8511  1.2003 -0.6593
   13PHE    HB2 2088   6.067   6.895   4.254  0.5585  0.2814  0.1926
   13PHE     CG 2089   6.251   6.840   4.354  0.0030 -0.1067 -0.1370
   13PHE    CD1 2090   6.320   6.826   4.476 -0.2049  0.6219 -0.0265
   13PHE    HD1 2091   6.273   6.846   4.571  0.7440 -1.1040  0.8491
   13PHE    CE1 2092   6.457   6.791   4.487  0.1826  0.0019 -0.5922
   13PHE    HE1 2093   6.503   6.771   4.583 -0.9885 -1.8062 -0.3555
   13PHE     CZ 2094   6.530   6.762   4.371 -0.3170 -0.0499 -0.1085
   13PHE     HZ 2095   6.635   6.741   4.383 -0.1307  1.3660  1.0899
   13PHE    CD2 2096   6.327   6.827   4.238 -0.3529  0.7428  0.2160
   13PHE    HD2 2097   6.280   6.862   4.147  0.7783 -0.0875 -0.7114
   13PHE    CE2 2098   6.467   6.787   4.245  0.5425  0.6035 -0.2830
   13PHE    HE2 2099   6.529   6.780   4.156  0.8712 -4.7325  0.0371
   13PHE      C 2100   5.882   6.838   4.457 -0.5658  0.2736  0.0682
   13PHE      O 2101   5.861   6.866   4.571 -0.0486  0.0924 -0.2667
   14LEU      N 2102   5.787   6.848   4.360  0.0013  0.0009 -0.4358
   14LEU     HN 2103   5.806   6.823   4.266  0.8643 -0.8904 -0.0487
   14LEU     CA 2104   5.647   6.885   4.387 -0.0135  0.0640 -0.0533
   14LEU     HA 2105   5.643   6.983   4.434 -0.9280 -1.1900  2.6449
   14LEU     CB 2106   5.575   6.893   4.243 -0.4604 -0.0950 -0.6042
   14LEU    HB1 2107   5.593   6.792   4.201  2.6297  0.4275 -0.7526
   14LEU    HB2 2108   5.621   6.975   4.183 -1.1765  1.0074  0.3002
   14LEU     CG 2109   5.421   6.923   4.243  0.3754  0.2502 -0.1075
   14LEU     HG 2110   5.379   6.848   4.314 -0.7105  1.6185  0.7632
   14LEU    CD1 2111   5.384   7.061   4.293  0.3348 -0.3882 -0.6438
   14LEU   HD11 2112   5.421   7.078   4.396  3.3940  0.2336 -1.7588
   14LEU   HD12 2113   5.273   7.074   4.298  0.2889 -0.6077 -1.0237
   14LEU   HD13 2114   5.434   7.135   4.228 -0.8306  1.8893  0.9404
   14LEU    CD2 2115   5.350   6.885   4.112 -0.0737  0.0839 -0.1564
   14LEU   HD21 2116   5.246   6.923   4.123 -0.1828 -0.7570  2.3878
   14LEU   HD22 2117   5.347   6.777   4.086 -2.4846  0.6110 -2.4845
   14LEU   HD23 2118   5.402   6.945   4.034  2.4854 -0.6616  0.8865
   14LEU      C 2119   5.573   6.789   4.475  0.6950 -0.2852 -1.0156
   14LEU      O 2120   5.502   6.833   4.565 -0.2527 -0.1872  0.7910
   15ALA      N 2121   5.582   6.659   4.453  0.1770  0.7667  0.1710
   15ALA     HN 2122   5.641   6.623   4.381 -0.7225 -1.9210  0.6711
   15ALA     CA 2123   5.511   6.558   4.538  0.4855  0.1544  0.1260
   15ALA     HA 2124   5.405   6.579   4.534  0.0589 -1.5697  1.2732
   15ALA     CB 2125   5.535   6.411   4.482 -0.5982 -0.3304  0.4488
   15ALA    HB1 2126   5.458   6.346   4.530  1.2202 -0.9696  2.6645
   15ALA    HB2 2127   5.633   6.368   4.511 -0.8354 -1.1699  0.0284
   15ALA    HB3 2128   5.517   6.412   4.372  0.0435  2.2830  0.3037
   15ALA      C 2129   5.545   6.569   4.683 -0.0644 -0.1706  0.3618
   15ALA      O 2130   5.465   6.562   4.775 -0.1012 -0.1481  0.6922
   16PHE      N 2131   5.676   6.588   4.725 -0.0269 -0.4484  0.3467
   16PHE     HN 2132   5.743   6.601   4.652  0.5396 -1.3160  0.6969
   16PHE     CA 2133   5.720   6.602   4.859 -0.5182 -0.0258 -0.0043
   16PHE     HA 2134   5.674   6.528   4.923 -0.9591  0.4615  0.2486
   16PHE     CB 2135   5.877   6.589   4.867  0.7957  0.0176 -0.7662
   16PHE    HB1 2136   5.919   6.665   4.798 -0.8699  1.5831 -0.1266
   16PHE    HB2 2137   5.898   6.488   4.826 -0.2533  0.2384 -1.9361
   16PHE     CG 2138   5.920   6.595   5.015 -0.0641 -0.2478  0.6893
   16PHE    CD1 2139   5.907   6.489   5.102 -0.1706 -0.5479  0.4404
   16PHE    HD1 2140   5.855   6.400   5.068  1.1754 -1.1590 -0.0983
   16PHE    CE1 2141   5.936   6.508   5.237  0.4749  0.5204  0.8492
   16PHE    HE1 2142   5.907   6.434   5.310 -0.4868  0.7816  0.7428
   16PHE     CZ 2143   6.009   6.623   5.281  1.0105  0.0929  0.0600
   16PHE     HZ 2144   6.033   6.639   5.385  0.0177  2.1485  0.0230
   16PHE    CD2 2145   5.993   6.709   5.049 -0.3086  0.1016  0.1355
   16PHE    HD2 2146   6.015   6.780   4.970  0.0501 -2.4597 -2.2330
   16PHE    CE2 2147   6.040   6.722   5.182  0.5699  0.4638  0.5951
   16PHE    HE2 2148   6.100   6.809   5.201  1.6114  0.0328 -0.5412
   16PHE      C 2149   5.668   6.727   4.926  0.2385  0.4260 -0.1708
   16PHE      O 2150   5.625   6.717   5.038 -0.2483 -0.4141  0.6237
   17VAL      N 2151   5.667   6.840   4.854  0.2661 -0.0146  0.0152
   17VAL     HN 2152   5.698   6.846   4.760  1.7611 -0.0392  0.4837
   17VAL     CA 2153   5.612   6.965   4.908  0.2910  0.4333 -0.7286
   17VAL     HA 2154   5.655   6.986   5.005 -1.8462 -1.9710  0.8559
   17VAL     CB 2155   5.645   7.081   4.818  0.1192  0.3645  0.4692
   17VAL     HB 2156   5.639   7.040   4.715 -0.6320 -0.1317  0.7007
   17VAL    CG1 2157   5.552   7.209   4.824 -0.5927 -0.4086 -0.3576
   17VAL   HG11 2158   5.450   7.183   4.788 -1.2603  1.4035  0.0999
   17VAL   HG12 2159   5.591   7.284   4.752 -0.5152  2.4048  2.3939
   17VAL   HG13 2160   5.564   7.255   4.924 -0.8728 -1.1538  0.0276
   17VAL    CG2 2161   5.792   7.113   4.839  0.0362 -0.1895 -0.2016
   17VAL   HG21 2162   5.807   7.130   4.948  0.7722  0.6194 -0.4175
   17VAL   HG22 2163   5.811   7.212   4.794 -2.0624  0.2379 -0.2260
   17VAL   HG23 2164   5.862   7.039   4.794 -2.0845 -2.4348 -0.0211
   17VAL      C 2165   5.468   6.955   4.938  0.0790 -0.1247  0.2698
   17VAL      O 2166   5.419   6.994   5.043  0.3238 -0.3880 -0.3643
   18VAL      N 2167   5.378   6.895   4.848 -0.2020 -0.1137 -0.8803
   18VAL     HN 2168   5.409   6.862   4.759  0.8277  0.2472 -0.6681
   18VAL     CA 2169   5.236   6.873   4.878  0.2293  0.0884 -0.6256
   18VAL     HA 2170   5.208   6.958   4.938 -0.0861 -0.2882 -0.2358
   18VAL     CB 2171   5.152   6.861   4.747 -0.2711  0.1811 -0.2229
   18VAL     HB 2172   5.049   6.885   4.780 -0.8548 -2.4412  0.0789
   18VAL    CG1 2173   5.190   6.975   4.646  0.1358  0.1786 -0.0093
   18VAL   HG11 2174   5.294   6.980   4.605 -0.9094 -0.5557 -2.9974
   18VAL   HG12 2175   5.161   7.073   4.690 -1.0287 -0.2851  0.2899
   18VAL   HG13 2176   5.123   6.964   4.559 -0.5091  2.2876  0.1636
   18VAL    CG2 2177   5.172   6.729   4.677 -0.1503 -0.5027 -0.0864
   18VAL   HG21 2178   5.129   6.742   4.576  2.3046 -0.1191 -1.1354
   18VAL   HG22 2179   5.125   6.642   4.729 -0.2751 -1.3674 -1.6002
   18VAL   HG23 2180   5.277   6.698   4.666 -0.2795 -1.4449  1.1176
   18VAL      C 2181   5.214   6.755   4.971  0.4699 -0.3468 -0.2112
   18VAL      O 2182   5.110   6.755   5.037 -0.1474  0.2144 -0.1976
   19PHE      N 2183   5.307   6.662   4.991  0.0808  0.7327 -0.0422
   19PHE     HN 2184   5.390   6.664   4.936  0.0539  1.1654 -0.0687
   19PHE     CA 2185   5.301   6.562   5.103 -0.4923  0.5901 -0.0858
   19PHE     HA 2186   5.205   6.514   5.102  0.1833 -1.0782  3.1654
   19PHE     CB 2187   5.412   6.446   5.094  0.1938  0.0627 -0.2057
   19PHE    HB1 2188   5.516   6.476   5.067  0.5032 -0.7136  0.0923
   19PHE    HB2 2189   5.387   6.390   5.001  0.5070  1.2516 -1.0255
   19PHE     CG 2190   5.409   6.342   5.201 -0.4137  0.0279 -0.6663
   19PHE    CD1 2191   5.529   6.283   5.241  0.0516  0.8390 -0.8325
   19PHE    HD1 2192   5.622   6.327   5.210 -0.0104  1.7776  0.2601
   19PHE    CE1 2193   5.530   6.185   5.335  0.1422  0.0266 -0.0283
   19PHE    HE1 2194   5.622   6.136   5.363 -0.1168 -0.0806  0.6458
   19PHE     CZ 2195   5.411   6.142   5.405 -0.4106  0.4486 -0.4203
   19PHE     HZ 2196   5.419   6.067   5.481 -0.1108  0.3513 -0.5463
   19PHE    CD2 2197   5.291   6.293   5.253 -0.4827 -0.3603 -0.8763
   19PHE    HD2 2198   5.197   6.329   5.215  0.0332  0.7217 -1.1654
   19PHE    CE2 2199   5.287   6.191   5.354  0.2395 -0.5420  0.1046
   19PHE    HE2 2200   5.191   6.169   5.399  0.5719 -2.5558 -0.0782
   19PHE      C 2201   5.318   6.635   5.236 -0.1306 -0.3478 -0.0888
   19PHE      O 2202   5.254   6.607   5.333  0.7670  0.0571  0.5029
   20LEU      N 2203   5.417   6.729   5.244 -0.1227 -0.1432 -0.2297
   20LEU     HN 2204   5.488   6.739   5.176  3.6436 -3.6278  2.6921
   20LEU     CA 2205   5.432   6.819   5.358 -0.5785 -0.4753  0.0701
   20LEU     HA 2206   5.440   6.757   5.447  1.4607  1.7220  1.5312
   20LEU     CB 2207   5.563   6.905   5.353 -0.3696 -0.2213 -0.5363
   20LEU    HB1 2208   5.572   6.987   5.427  1.0190 -1.3098  0.5654
   20LEU    HB2 2209   5.560   6.953   5.253  0.0645 -0.3382 -0.6083
   20LEU     CG 2210   5.695   6.816   5.349 -0.1382 -0.4990  0.0611
   20LEU     HG 2211   5.695   6.746   5.262 -0.2438 -0.3989 -0.0192
   20LEU    CD1 2212   5.814   6.912   5.342  1.1230 -0.0911 -0.6636
   20LEU   HD11 2213   5.806   6.981   5.255 -1.0700  0.6385  0.0328
   20LEU   HD12 2214   5.913   6.863   5.356  1.9458  1.8763  0.9874
   20LEU   HD13 2215   5.808   6.982   5.428 -0.1415  2.1702 -2.4782
   20LEU    CD2 2216   5.701   6.729   5.477 -0.1365  0.6649  0.4621
   20LEU   HD21 2217   5.804   6.687   5.485 -0.3112 -0.6380 -2.6312
   20LEU   HD22 2218   5.621   6.652   5.476 -0.3203  0.8509 -0.5276
   20LEU   HD23 2219   5.686   6.793   5.566 -0.5258  0.5869  0.4522
   20LEU      C 2220   5.312   6.912   5.383  0.0511  0.2931  0.3550
   20LEU      O 2221   5.276   6.941   5.499 -0.1346 -0.1827  0.4876
   21LEU      N 2222   5.240   6.945   5.275 -0.2440  0.1908  0.0192
   21LEU     HN 2223   5.275   6.927   5.183  1.4523 -0.3471  0.7254
   21LEU     CA 2224   5.117   7.024   5.288  0.7397  0.0715  0.3481
   21LEU     HA 2225   5.149   7.101   5.356  1.5856 -2.0613  2.5068
   21LEU     CB 2226   5.070   7.090   5.152  0.0537 -0.4376  0.0487
   21LEU    HB1 2227   5.036   7.012   5.081  0.0696 -1.9865  1.6699
   21LEU    HB2 2228   5.162   7.137   5.112  1.4047 -1.6996  1.5433
   21LEU     CG 2229   4.953   7.199   5.170  0.1782 -0.2585 -0.0996
   21LEU     HG 2230   4.878   7.162   5.243 -2.1315 -1.3561 -2.8163
   21LEU    CD1 2231   5.006   7.335   5.233 -0.4161 -0.1401 -0.7981
   21LEU   HD11 2232   5.055   7.321   5.332 -2.4104  1.5119  0.5187
   21LEU   HD12 2233   4.924   7.407   5.252  0.1791  0.4949 -0.6080
   21LEU   HD13 2234   5.059   7.394   5.156 -3.5388  0.1503 -2.8918
   21LEU    CD2 2235   4.887   7.218   5.031 -0.0414  1.0657 -0.6990
   21LEU   HD21 2236   4.805   7.293   5.035  0.0462  1.1151  0.9153
   21LEU   HD22 2237   4.854   7.121   4.987  1.8920  0.6803 -1.4106
   21LEU   HD23 2238   4.964   7.254   4.959  0.5568  3.7824  1.1349
   21LEU      C 2239   4.995   6.947   5.350 -0.4252  0.1242  0.2402
   21LEU      O 2240   4.919   7.002   5.426 -0.2089 -0.4545 -0.3958
   22VAL      N 2241   4.976   6.815   5.317 -0.0102 -0.4426  0.0745
   22VAL     HN 2242   5.035   6.784   5.242  0.6976  1.2563 -0.1102
   22VAL     CA 2243   4.887   6.725   5.390 -0.0619 -0.6724  0.5985
   22VAL     HA 2244   4.790   6.772   5.385 -0.3795 -1.4156 -0.8750
   22VAL     CB 2245   4.879   6.590   5.326 -0.0350  0.0879  0.2098
   22VAL     HB 2246   4.981   6.551   5.304  0.1238  1.1086 -0.9858
   22VAL    CG1 2247   4.804   6.483   5.399 -0.1358 -0.1448 -0.0059
   22VAL   HG11 2248   4.704   6.525   5.426 -0.4282  0.4070 -1.8373
   22VAL   HG12 2249   4.854   6.437   5.488 -2.7793 -2.7530  0.2920
   22VAL   HG13 2250   4.777   6.408   5.322  1.9394 -0.3017 -0.6335
   22VAL    CG2 2251   4.830   6.604   5.184 -0.0545  0.2696  0.7316
   22VAL   HG21 2252   4.895   6.656   5.110 -0.4579 -1.6998 -1.1177
   22VAL   HG22 2253   4.733   6.658   5.191  0.1672  0.7920 -0.0598
   22VAL   HG23 2254   4.807   6.504   5.142 -0.8889  0.6911  0.1544
   22VAL      C 2255   4.917   6.711   5.536  0.0869 -0.3629 -0.0087
   22VAL      O 2256   4.828   6.696   5.620 -0.0302 -0.1660  0.3949
   23THR      N 2257   5.052   6.712   5.568  0.2048  0.6986  0.5989
   23THR     HN 2258   5.114   6.727   5.492  0.1849 -1.1279  0.1800
   23THR     CA 2259   5.107   6.677   5.700  0.3013 -0.0740  0.1035
   23THR     HA 2260   5.073   6.578   5.729 -0.4039  0.1344  0.0056
   23THR     CB 2261   5.259   6.665   5.691  0.2734 -0.6174  0.0731
   23THR     HB 2262   5.317   6.754   5.661  4.3791 -2.3607  2.1028
   23THR    OG1 2263   5.301   6.562   5.598 -0.2838 -0.6333 -0.2625
   23THR    HG1 2264   5.272   6.592   5.511  0.3831  2.5662  0.4872
   23THR    CG2 2265   5.312   6.617   5.825 -0.3281  0.5425 -0.0923
   23THR   HG21 2266   5.421   6.633   5.814 -0.4119  2.1920  1.1363
   23THR   HG22 2267   5.281   6.511   5.838 -0.1406  0.1952 -2.1771
   23THR   HG23 2268   5.289   6.678   5.916  1.6961  0.8890  0.2533
   23THR      C 2269   5.061   6.783   5.807  0.2473 -0.2145 -0.5648
   23THR      O 2270   5.065   6.757   5.923  0.0947 -0.3051 -0.3236
   24LEU      N 2271   5.025   6.910   5.766 -0.1666 -0.3492 -0.5127
   24LEU     HN 2272   5.042   6.938   5.672 -1.3841  0.1541 -0.6046
   24LEU     CA 2273   4.964   7.018   5.845 -0.0986  0.2321 -0.7451
   24LEU     HA 2274   5.039   7.049   5.916 -0.0277 -2.3370  0.4140
   24LEU     CB 2275   4.932   7.141   5.758 -0.0514 -0.2849  0.1020
   24LEU    HB1 2276   4.908   7.229   5.821 -2.1873  1.8508 -3.3552
   24LEU    HB2 2277   4.848   7.115   5.691  0.6578 -0.8106 -0.6050
   24LEU     CG 2278   5.051   7.197   5.679  0.2106  0.1482  0.9595
   24LEU     HG 2279   5.082   7.130   5.596 -0.3633  0.2602  0.6408
   24LEU    CD1 2280   5.014   7.332   5.616  0.3925  0.2700  0.5302
   24LEU   HD11 2281   5.021   7.407   5.698  2.2994  0.4730  0.2284
   24LEU   HD12 2282   4.909   7.334   5.581  0.8905  0.2711 -1.0279
   24LEU   HD13 2283   5.090   7.372   5.546  1.0497 -1.0867  0.4426
   24LEU    CD2 2284   5.174   7.218   5.768  0.5249 -0.2199 -0.2131
   24LEU   HD21 2285   5.146   7.259   5.868  4.0937 -0.7739  1.1751
   24LEU   HD22 2286   5.245   7.287   5.718  1.5281 -1.3259 -0.3319
   24LEU   HD23 2287   5.226   7.123   5.792 -0.0505 -0.9603 -1.8080
   24LEU      C 2288   4.846   6.969   5.929 -0.8625 -0.4465  0.4226
   24LEU      O 2289   4.832   7.002   6.046  0.2388 -0.6471  0.0958
   25ALA      N 2290   4.763   6.883   5.875  0.0370  0.1748 -0.4473
   25ALA     HN 2291   4.770   6.855   5.779 -0.0449  2.1024 -1.0711
   25ALA     CA 2292   4.652   6.821   5.943  0.5935  0.0815 -0.8447
   25ALA     HA 2293   4.593   6.905   5.977 -0.2288 -0.9751  0.4114
   25ALA     CB 2294   4.577   6.738   5.838  0.0982 -0.1123 -0.1533
   25ALA    HB1 2295   4.643   6.659   5.794  0.0413 -0.8468  1.0338
   25ALA    HB2 2296   4.544   6.802   5.754  0.3785 -0.3816 -0.4700
   25ALA    HB3 2297   4.491   6.691   5.889 -0.7903  1.5310 -0.0860
   25ALA      C 2298   4.699   6.735   6.063  0.1476  0.5372  0.1405
   25ALA      O 2299   4.643   6.741   6.172  0.8076  0.3591  0.3882
   26ILE      N 2300   4.806   6.655   6.047 -0.0178  0.6704  0.2158
   26ILE     HN 2301   4.854   6.663   5.960  1.9832 -0.8516  1.1136
   26ILE     CA 2302   4.859   6.570   6.148 -0.7814  0.0977 -0.0512
   26ILE     HA 2303   4.781   6.513   6.195 -0.6044 -0.8946 -0.9304
   26ILE     CB 2304   4.964   6.479   6.077  0.1377  0.6890 -0.4986
   26ILE     HB 2305   5.055   6.536   6.046  1.4808 -0.8580  0.4120
   26ILE    CG2 2306   5.020   6.375   6.177 -0.3103 -0.3767 -0.5426
   26ILE   HG21 2307   4.937   6.324   6.230 -0.3017 -1.2038 -1.3083
   26ILE   HG22 2308   5.083   6.424   6.255 -1.8987  0.7450  0.0936
   26ILE   HG23 2309   5.084   6.299   6.127  3.5558  0.7007  2.2393
   26ILE    CG1 2310   4.916   6.409   5.941  0.8142  0.1817 -0.5253
   26ILE   HG11 2311   4.895   6.493   5.871  0.3813  0.1410 -0.4456
   26ILE   HG12 2312   4.821   6.358   5.967  0.1290  2.8297  2.8010
   26ILE     CD 2313   5.020   6.320   5.878  0.0826  0.1199  0.2602
   26ILE    HD1 2314   5.124   6.359   5.870 -0.2067  0.6355 -1.3756
   26ILE    HD2 2315   4.982   6.294   5.776 -0.0936 -0.8011  0.5507
   26ILE    HD3 2316   5.025   6.228   5.939 -3.6828 -0.9419 -0.7272
   26ILE      C 2317   4.922   6.644   6.270 -0.0619 -0.1269  0.0649
   26ILE      O 2318   4.892   6.607   6.384  0.6136 -0.4378  1.0825
   27LEU      N 2319   5.007   6.751   6.248 -0.4331 -0.3106 -0.5793
   27LEU     HN 2320   5.022   6.783   6.155 -2.5295 -0.5346 -1.0449
   27LEU     CA 2321   5.070   6.832   6.349 -0.5480 -0.1214 -0.0642
   27LEU     HA 2322   5.119   6.766   6.419  1.4270  0.7361 -0.5383
   27LEU     CB 2323   5.180   6.929   6.304  0.0605  0.0365  0.2227
   27LEU    HB1 2324   5.272   6.870   6.287  0.5984  0.2016  2.2776
   27LEU    HB2 2325   5.208   7.009   6.375 -0.7027  1.6279 -1.1857
   27LEU     CG 2326   5.148   6.994   6.162 -0.2426 -0.3399 -0.6078
   27LEU     HG 2327   5.085   6.943   6.086 -2.5831  1.1073  0.2514
   27LEU    CD1 2328   5.097   7.136   6.188 -0.1049  0.1365 -0.1525
   27LEU   HD11 2329   5.095   7.200   6.098 -0.0452 -0.5874 -0.6830
   27LEU   HD12 2330   5.146   7.191   6.270  0.4757  0.9597 -1.0318
   27LEU   HD13 2331   4.993   7.132   6.226 -0.1446  1.4779 -0.0761
   27LEU    CD2 2332   5.281   7.008   6.090  0.1534  0.1970  0.5220
   27LEU   HD21 2333   5.332   6.912   6.065  0.0529  0.3789 -0.4262
   27LEU   HD22 2334   5.354   7.075   6.140  0.2443 -0.4120  1.2249
   27LEU   HD23 2335   5.268   7.040   5.984  1.2845 -0.8678  0.0294
   27LEU      C 2336   4.975   6.914   6.432 -0.0465  0.1354 -0.1055
   27LEU      O 2337   4.994   6.941   6.547 -0.2824 -0.5382 -0.3471
   28THR      N 2338   4.860   6.946   6.372 -0.2005 -0.4405  0.8612
   28THR     HN 2339   4.850   6.937   6.273  3.8077  0.8593  0.1357
   28THR     CA 2340   4.748   7.012   6.440  0.6442 -0.2388 -1.0204
   28THR     HA 2341   4.787   7.097   6.494 -1.6838 -0.0552  0.5300
   28THR     CB 2342   4.644   7.045   6.341  0.5472  0.4063 -0.1400
   28THR     HB 2343   4.597   6.952   6.301 -1.8731  1.2591  0.5599
   28THR    OG1 2344   4.697   7.123   6.238  0.0211  0.5292 -0.2221
   28THR    HG1 2345   4.734   7.062   6.173 -2.6572  0.7272 -2.0750
   28THR    CG2 2346   4.530   7.130   6.409 -0.1285 -0.8909 -0.7448
   28THR   HG21 2347   4.571   7.227   6.443  1.5915 -1.8298 -0.0481
   28THR   HG22 2348   4.487   7.089   6.503  0.6662 -0.6437 -0.2687
   28THR   HG23 2349   4.446   7.159   6.342 -1.3908  0.3762  1.2775
   28THR      C 2350   4.683   6.923   6.549 -0.4042  0.4348 -0.3607
   28THR      O 2351   4.659   6.956   6.665  0.2993  0.4102 -0.2767
   29ALA      N 2352   4.652   6.801   6.503  0.1864  0.3201 -0.0994
   29ALA     HN 2353   4.681   6.776   6.411  0.0657 -1.8777  0.4166
   29ALA     CA 2354   4.588   6.699   6.577  0.7298  0.8516  0.1979
   29ALA     HA 2355   4.497   6.746   6.611  1.1651  0.6183  1.7906
   29ALA     CB 2356   4.552   6.582   6.488  0.4105  0.0990  0.4950
   29ALA    HB1 2357   4.638   6.523   6.451  0.6598 -0.6041  2.0991
   29ALA    HB2 2358   4.491   6.609   6.399  0.4749 -2.9038 -0.5687
   29ALA    HB3 2359   4.502   6.501   6.547  2.5679  0.5639  3.1625
   29ALA      C 2360   4.681   6.657   6.697 -0.0246 -0.2514  0.2956
   29ALA      O 2361   4.639   6.667   6.814  0.1665 -0.3424  0.0807
   30LEU      N 2362   4.813   6.640   6.671 -0.6968 -0.2064 -0.1480
   30LEU     HN 2363   4.857   6.646   6.582 -1.4764 -0.2651 -0.5490
   30LEU     CA 2364   4.896   6.594   6.780  0.4456 -0.1426  0.4083
   30LEU     HA 2365   4.839   6.533   6.849 -1.2521  1.5909  0.6016
   30LEU     CB 2366   5.008   6.502   6.723 -0.0722  0.3910 -0.2628
   30LEU    HB1 2367   5.071   6.473   6.810  1.6642 -1.3631 -1.9882
   30LEU    HB2 2368   5.074   6.571   6.665  0.1393 -0.1310 -0.6518
   30LEU     CG 2369   4.972   6.378   6.633  0.5740 -0.6262 -0.3507
   30LEU     HG 2370   4.904   6.406   6.549 -0.2550  1.2677  0.8718
   30LEU    CD1 2371   5.091   6.317   6.565  0.1817  0.2499  0.1275
   30LEU   HD11 2372   5.151   6.386   6.504 -0.1903 -0.7012 -1.3638
   30LEU   HD12 2373   5.054   6.244   6.490 -0.1381  1.0947 -0.5402
   30LEU   HD13 2374   5.159   6.264   6.635 -1.2995  0.4552  1.8201
   30LEU    CD2 2375   4.913   6.281   6.734 -0.2354 -0.2425  0.0486
   30LEU   HD21 2376   4.897   6.181   6.690  1.9535 -0.4855 -0.3369
   30LEU   HD22 2377   4.818   6.318   6.777  0.2761 -0.1031  1.0966
   30LEU   HD23 2378   4.983   6.255   6.817  0.4601 -1.4769 -0.8962
   30LEU      C 2379   4.948   6.714   6.857  1.0317  0.2533  0.6709
   30LEU      O 2380   5.041   6.699   6.934  0.6473  0.1619  0.4473
   31ARG      N 2381   4.896   6.834   6.837 -0.1425  0.0520 -0.2745
   31ARG     HN 2382   4.830   6.845   6.763 -1.3985 -1.5088  0.5616
   31ARG     CA 2383   4.930   6.959   6.905  0.1228  0.1549 -0.3442
   31ARG     HA 2384   4.885   7.047   6.861 -0.8227  0.7471  1.6557
   31ARG     CB 2385   4.877   6.979   7.057 -0.0578  0.6153  0.6782
   31ARG    HB1 2386   4.920   7.068   7.106  0.4775 -0.2377  1.8015
   31ARG    HB2 2387   4.903   6.888   7.115  0.1958  1.2135  1.5162
   31ARG     CG 2388   4.727   7.015   7.072 -0.0911  0.0726 -0.1579
   31ARG    HG1 2389   4.708   7.105   7.011  1.2750 -0.3524 -1.2674
   31ARG    HG2 2390   4.705   7.029   7.180  1.5231 -0.0985  0.2277
   31ARG     CD 2391   4.642   6.893   7.025  0.2908 -0.1083  0.6942
   31ARG    HD1 2392   4.672   6.809   7.092  1.5700  0.5999  1.0419
   31ARG    HD2 2393   4.655   6.863   6.918  0.4273  0.9222  0.4169
   31ARG     NE 2394   4.503   6.941   7.052  0.4992 -0.5571  0.3771
   31ARG     HE 2395   4.489   7.013   7.119  2.2025 -1.4716  1.7886
   31ARG     CZ 2396   4.396   6.882   7.003  0.0027 -0.2480 -0.4094
   31ARG    NH1 2397   4.401   6.790   6.914 -0.0271  0.3581  0.9966
   31ARG   HH11 2398   4.486   6.745   6.887 -1.8908 -1.8280 -1.8253
   31ARG   HH12 2399   4.314   6.749   6.885  0.6789  0.3526 -1.2947
   31ARG    NH2 2400   4.283   6.923   7.048 -0.6430 -0.7620 -0.3658
   31ARG   HH21 2401   4.282   7.005   7.105 -0.7057 -0.1547 -1.2115
   31ARG   HH22 2402   4.197   6.888   7.011 -1.4234  0.9128 -0.2373
   31ARG      C 2403   5.081   6.984   6.900 -0.5686  0.8010  0.2877
   31ARG      O 2404   5.158   7.003   6.998  0.0460 -0.0308  0.0431
   32LEU      N 2405   5.134   6.976   6.776  0.4498 -0.7011  0.2784
   32LEU     HN 2406   5.074   6.951   6.701 -0.2285  4.2360 -1.1365
   32LEU     CA 2407   5.275   6.999   6.753  0.6455  0.1812 -0.1518
   32LEU     HA 2408   5.329   6.992   6.846  1.5344  2.3315 -0.4316
   32LEU     CB 2409   5.326   6.901   6.646  0.5708 -0.2090 -0.7092
   32LEU    HB1 2410   5.432   6.924   6.621  1.2217 -2.1214  0.1391
   32LEU    HB2 2411   5.265   6.894   6.553  2.5007 -1.5399 -1.9596
   32LEU     CG 2412   5.326   6.762   6.705  0.3176 -0.3997 -0.4783
   32LEU     HG 2413   5.219   6.740   6.723  0.8243 -2.2136  0.5671
   32LEU    CD1 2414   5.365   6.657   6.600 -0.4749  0.3119 -0.0900
   32LEU   HD11 2415   5.466   6.692   6.570  0.1685  0.4709  2.1336
   32LEU   HD12 2416   5.290   6.652   6.518 -1.0210 -3.8028  0.4356
   32LEU   HD13 2417   5.375   6.553   6.640 -0.5321  0.4112  0.1845
   32LEU    CD2 2418   5.420   6.742   6.818 -0.1653 -0.4041  0.2971
   32LEU   HD21 2419   5.401   6.813   6.901  1.7469 -0.6371  0.9856
   32LEU   HD22 2420   5.520   6.765   6.776 -0.0907  0.5629  0.9605
   32LEU   HD23 2421   5.410   6.643   6.868  0.8798 -0.0018  1.3450
   32LEU      C 2422   5.308   7.138   6.709  0.3247 -0.2222 -0.1648
   32LEU      O 2423   5.425   7.163   6.679  0.8133  0.0649 -0.5258
   33CYS      N 2424   5.205   7.222   6.690  0.0254  0.6796 -0.1976
   33CYS     HN 2425   5.114   7.198   6.722 -0.3084 -0.9545 -2.1417
   33CYS     CA 2426   5.213   7.347   6.615  0.7526 -0.3945 -0.0785
   33CYS     HA 2427   5.247   7.330   6.514 -0.0785  1.8729 -0.8147
   33CYS     CB 2428   5.075   7.410   6.592  0.1680 -0.4776  0.2982
   33CYS    HB1 2429   5.089   7.516   6.562  0.0766 -0.5814 -0.1055
   33CYS    HB2 2430   5.024   7.434   6.688  1.9958  2.2336  0.7096
   33CYS     SG 2431   4.975   7.308   6.472  0.1780  0.2383 -0.0149
   33CYS    HG1 2432   4.872   7.266   6.544  1.1470 -1.4491  0.4554
   33CYS      C 2433   5.311   7.450   6.669 -0.0140  0.5366  0.1124
   33CYS      O 2434   5.386   7.504   6.591  0.0505  0.0249 -0.0673
   34ALA      N 2435   5.313   7.480   6.803 -0.0276 -0.0514 -0.0326
   34ALA     HN 2436   5.245   7.438   6.862 -1.3245  1.2491 -0.5664
   34ALA     CA 2437   5.415   7.569   6.863 -0.4732  0.5118 -0.6257
   34ALA     HA 2438   5.417   7.662   6.808 -3.1033  0.1584 -1.4531
   34ALA     CB 2439   5.378   7.611   7.009  0.0535 -0.0801  0.5067
   34ALA    HB1 2440   5.275   7.652   7.011 -0.1037 -0.4916  1.3327
   34ALA    HB2 2441   5.461   7.669   7.055  1.6425 -0.8017 -1.2850
   34ALA    HB3 2442   5.376   7.530   7.084  1.2454  0.7008  1.4186
   34ALA      C 2443   5.551   7.505   6.857 -0.6128 -0.5245  0.3667
   34ALA      O 2444   5.643   7.579   6.823 -0.7055 -0.3515  0.0644
   35TYR      N 2445   5.572   7.367   6.873 -0.3606  0.3055 -0.4089
   35TYR     HN 2446   5.495   7.307   6.894  0.1185 -0.3842 -0.5966
   35TYR     CA 2447   5.697   7.296   6.842 -0.3887  0.2451 -0.1452
   35TYR     HA 2448   5.775   7.346   6.898 -0.3824 -1.5383  1.5651
   35TYR     CB 2449   5.678   7.151   6.892  0.0742  0.3051 -0.7348
   35TYR    HB1 2450   5.770   7.093   6.869  0.0479 -0.1817  0.3517
   35TYR    HB2 2451   5.583   7.117   6.844 -0.0528  0.6542 -0.7345
   35TYR     CG 2452   5.664   7.138   7.046 -0.4725  0.3292 -0.0006
   35TYR    CD1 2453   5.564   7.057   7.093 -0.2135 -0.4540  0.2443
   35TYR    HD1 2454   5.492   7.007   7.029  0.9086  0.3608 -1.7342
   35TYR    CE1 2455   5.539   7.050   7.228  0.5660  0.4363 -0.0075
   35TYR    HE1 2456   5.466   6.977   7.259  0.1005  0.3209 -1.3095
   35TYR     CZ 2457   5.629   7.109   7.322  0.5912 -0.4778  0.6817
   35TYR     OH 2458   5.611   7.096   7.453  0.1479 -0.0477 -0.6223
   35TYR     HH 2459   5.518   7.070   7.459 -0.4298  1.6429 -1.5166
   35TYR    CD2 2460   5.755   7.195   7.131 -0.3084 -0.8183  0.2340
   35TYR    HD2 2461   5.842   7.248   7.096 -0.3097 -1.2782 -0.4841
   35TYR    CE2 2462   5.738   7.184   7.272  0.0343  0.3716 -0.2324
   35TYR    HE2 2463   5.803   7.227   7.347  0.2123 -2.0640  1.1178
   35TYR      C 2464   5.744   7.292   6.691 -0.1647 -0.4632  0.0399
   35TYR      O 2465   5.865   7.283   6.674 -0.3860 -0.5769 -0.4197
   36CYS      N 2466   5.651   7.289   6.593 -0.0847  0.3586  0.0210
   36CYS     HN 2467   5.556   7.271   6.617 -0.4224  0.4464 -1.1825
   36CYS     CA 2468   5.694   7.311   6.450  0.6708  0.3065  0.0555
   36CYS     HA 2469   5.782   7.250   6.441  1.2665  0.9936  0.9575
   36CYS     CB 2470   5.578   7.262   6.361  0.3371 -0.7315 -0.0028
   36CYS    HB1 2471   5.607   7.267   6.254  1.3904 -1.7334  0.2143
   36CYS    HB2 2472   5.488   7.325   6.377  0.9607  0.3974 -0.7302
   36CYS     SG 2473   5.549   7.088   6.404  0.1398  0.1371 -0.1482
   36CYS    HG1 2474   5.487   7.116   6.518 -1.5696 -2.3810 -0.3983
   36CYS      C 2475   5.731   7.452   6.418 -0.7211 -0.5618  0.1971
   36CYS      O 2476   5.792   7.470   6.312 -0.0013 -0.3003 -0.0231
   37CYS      N 2477   5.707   7.554   6.506  0.2174  0.3423  0.7031
   37CYS     HN 2478   5.653   7.535   6.588  0.2529 -2.0157  0.2269
   37CYS     CA 2479   5.748   7.695   6.487 -0.1710  0.0238 -0.0307
   37CYS     HA 2480   5.674   7.732   6.417 -0.4908  1.7829  1.1705
   37CYS     CB 2481   5.719   7.783   6.609  0.4968 -0.5887 -0.6710
   37CYS    HB1 2482   5.785   7.747   6.691  0.5098  3.8075  1.5343
   37CYS    HB2 2483   5.619   7.758   6.650  0.2725  0.6102 -0.4777
   37CYS     SG 2484   5.741   7.966   6.593 -0.3021 -0.0045  0.2122
   37CYS    HG1 2485   5.640   7.984   6.509 -0.2044 -1.8590 -0.3560
   37CYS      C 2486   5.894   7.724   6.433  0.3511 -0.0191  0.4790
   37CYS      O 2487   5.916   7.790   6.329  0.2504 -0.1543 -0.6113
   38ASN      N 2488   5.998   7.669   6.494  0.0237 -0.4070 -0.1680
   38ASN     HN 2489   5.986   7.603   6.568  1.9725 -1.0757 -0.3991
   38ASN     CA 2490   6.141   7.688   6.458  0.0185 -0.0561  0.4725
   38ASN     HA 2491   6.149   7.788   6.417 -1.0497 -0.1339  0.0501
   38ASN     CB 2492   6.235   7.697   6.581  0.6224  0.1972  0.3949
   38ASN    HB1 2493   6.191   7.768   6.654 -1.5720 -2.7041  2.1233
   38ASN    HB2 2494   6.334   7.737   6.550  0.1112  0.8407 -0.4287
   38ASN     CG 2495   6.246   7.571   6.670  0.8369  0.2983 -0.0397
   38ASN    OD1 2496   6.176   7.470   6.648 -0.2664 -0.1405  0.1783
   38ASN    ND2 2497   6.323   7.565   6.780  0.4444 -0.3861 -0.2985
   38ASN   HD21 2498   6.301   7.487   6.839  1.7378  0.2341  1.0527
   38ASN   HD22 2499   6.369   7.649   6.808  2.3407 -1.5849  0.3074
   38ASN      C 2500   6.199   7.592   6.358  0.7955 -0.1206  0.5323
   38ASN      O 2501   6.283   7.626   6.271 -0.3228  0.5326  0.3769
   39ILE      N 2502   6.134   7.469   6.347 -0.0056 -0.0898  0.1765
   39ILE     HN 2503   6.088   7.439   6.430 -0.3490 -1.0680 -0.3632
   39ILE     CA 2504   6.158   7.373   6.237  0.0995 -0.1453 -0.1483
   39ILE     HA 2505   6.263   7.357   6.218  0.2520  0.3053  0.2858
   39ILE     CB 2506   6.098   7.237   6.257  0.6974  0.2276 -0.2273
   39ILE     HB 2507   5.998   7.223   6.209  0.8851 -2.6843  0.0530
   39ILE    CG2 2508   6.198   7.136   6.188 -0.0431 -0.1651 -0.1005
   39ILE   HG21 2509   6.236   7.180   6.094 -1.1256 -1.7147 -1.2983
   39ILE   HG22 2510   6.159   7.034   6.167  0.5600 -0.1140 -1.5343
   39ILE   HG23 2511   6.291   7.142   6.249 -0.4933  2.4414  0.4542
   39ILE    CG1 2512   6.080   7.199   6.405  0.3524  0.1943  0.3378
   39ILE   HG11 2513   6.012   7.276   6.448  0.0606  0.0795  0.0856
   39ILE   HG12 2514   6.175   7.194   6.463 -0.8550 -3.0802  2.2917
   39ILE     CD 2515   6.022   7.056   6.423  0.8078  0.5792 -0.6057
   39ILE    HD1 2516   5.955   7.059   6.512  3.0166 -2.4475  1.3261
   39ILE    HD2 2517   6.095   6.979   6.454  0.0829  0.1059 -0.0240
   39ILE    HD3 2518   5.963   7.019   6.336  0.9612  1.6277 -1.1782
   39ILE      C 2519   6.107   7.421   6.096 -0.3824 -0.0301 -0.3671
   39ILE      O 2520   6.191   7.406   6.002  0.1707  0.2748  0.0778
   40VAL      N 2521   5.993   7.489   6.097 -0.2920 -0.3226  0.0584
   40VAL     HN 2522   5.922   7.475   6.165 -0.6155 -1.3577 -0.4721
   40VAL     CA 2523   5.952   7.573   5.983 -0.5399  0.3054 -0.1813
   40VAL     HA 2524   5.951   7.518   5.890  2.1477  1.8845 -1.2615
   40VAL     CB 2525   5.818   7.633   6.008  0.8016 -1.0464  0.6496
   40VAL     HB 2526   5.819   7.681   6.108 -2.8531 -1.5227  1.0664
   40VAL    CG1 2527   5.785   7.742   5.901  0.3772 -0.1120 -0.2560
   40VAL   HG11 2528   5.785   7.711   5.794  1.5710 -2.7416  0.4230
   40VAL   HG12 2529   5.855   7.824   5.927  0.1384  0.1028 -0.2897
   40VAL   HG13 2530   5.683   7.782   5.917 -0.4295 -1.9057 -0.6636
   40VAL    CG2 2531   5.702   7.521   6.000  0.1627 -0.1363  0.3806
   40VAL   HG21 2532   5.697   7.468   5.902 -0.0921 -1.3017  0.9956
   40VAL   HG22 2533   5.603   7.569   6.016  0.8506  0.9762  1.4586
   40VAL   HG23 2534   5.714   7.446   6.082  2.0618  0.5507  0.7884
   40VAL      C 2535   6.056   7.685   5.956  0.5231  0.2249 -0.3203
   40VAL      O 2536   6.091   7.712   5.842  0.1510  0.5907  0.0990
   41ASN      N 2537   6.112   7.756   6.057 -0.0867  0.0076  0.0654
   41ASN     HN 2538   6.090   7.721   6.148  3.5139 -2.1439  0.2939
   41ASN     CA 2539   6.200   7.868   6.034 -0.3146 -0.2316 -0.3734
   41ASN     HA 2540   6.145   7.934   5.968 -0.6990  1.7386  1.7829
   41ASN     CB 2541   6.227   7.951   6.164 -0.7003 -0.2720 -0.4618
   41ASN    HB1 2542   6.298   8.033   6.138 -1.2833  0.5948  0.6043
   41ASN    HB2 2543   6.271   7.895   6.249 -1.1862 -2.6672 -1.6851
   41ASN     CG 2544   6.101   8.030   6.211 -0.0899  0.4213  0.5796
   41ASN    OD1 2545   6.003   8.045   6.139  0.1288 -0.6038 -0.1233
   41ASN    ND2 2546   6.100   8.089   6.332  0.1225  0.8284 -0.1419
   41ASN   HD21 2547   6.017   8.137   6.362 -1.7084 -2.2727  0.1331
   41ASN   HD22 2548   6.174   8.073   6.397  0.0676  1.4101  0.0720
   41ASN      C 2549   6.332   7.834   5.969 -0.2463 -0.1946  0.1465
   41ASN      O 2550   6.373   7.891   5.867 -0.9536  0.5867 -0.4935
   42VAL      N 2551   6.388   7.716   6.017  0.4322 -0.6055 -0.5054
   42VAL     HN 2552   6.345   7.684   6.101  1.1780 -0.1647  0.0622
   42VAL     CA 2553   6.504   7.637   5.975 -0.1056  0.1724 -0.2115
   42VAL     HA 2554   6.482   7.535   6.004  0.2127  0.3447  0.6690
   42VAL     CB 2555   6.527   7.626   5.827 -0.5548 -0.7761 -0.5158
   42VAL     HB 2556   6.540   7.731   5.793 -1.3814 -0.8168 -1.0093
   42VAL    CG1 2557   6.655   7.556   5.783 -0.3644  0.2456 -0.2336
   42VAL   HG11 2558   6.750   7.602   5.816 -0.7587  0.8479  0.0799
   42VAL   HG12 2559   6.660   7.545   5.672  1.0931 -2.3070  0.0048
   42VAL   HG13 2560   6.654   7.457   5.834 -1.1853 -0.2509 -1.1659
   42VAL    CG2 2561   6.399   7.566   5.762 -0.6336  0.2300  0.0544
   42VAL   HG21 2562   6.388   7.459   5.790  0.9782 -0.4172 -1.5919
   42VAL   HG22 2563   6.412   7.571   5.652  0.1211  0.8220  0.1658
   42VAL   HG23 2564   6.304   7.617   5.791 -0.8922 -0.9660  1.4467
   42VAL      C 2565   6.631   7.675   6.050  0.6865 -0.1955 -0.2281
   42VAL      O 2566   6.686   7.784   6.035  0.0467 -0.8233  0.3878
   43SER      N 2567   6.685   7.578   6.130  0.6872  0.0919  0.1609
   43SER     HN 2568   6.628   7.496   6.135  0.4905  0.1804 -0.5513
   43SER     CA 2569   6.772   7.616   6.242 -0.6752 -0.0101 -0.4683
   43SER     HA 2570   6.795   7.722   6.250  2.2889 -0.5621 -0.4566
   43SER     CB 2571   6.725   7.565   6.378  0.0534 -0.5775  0.7407
   43SER    HB1 2572   6.783   7.604   6.464  0.1017  0.9414  0.0506
   43SER    HB2 2573   6.730   7.454   6.383  1.5196 -0.5104  1.3041
   43SER     OG 2574   6.600   7.623   6.407  0.2422  0.5737  0.4288
   43SER    HG1 2575   6.606   7.716   6.383 -1.9479  0.8215  0.6231
   43SER      C 2576   6.910   7.562   6.208  0.6352 -0.0476  0.9425
   43SER      O 2577   6.995   7.561   6.297 -0.5331 -0.3694  0.5803
   44LEU      N 2578   6.937   7.524   6.081 -0.4872  0.8188  0.2247
   44LEU     HN 2579   6.863   7.546   6.018 -0.7534 -0.6376 -0.0226
   44LEU     CA 2580   7.059   7.451   6.039  0.6946  0.4456 -0.2876
   44LEU     HA 2581   7.084   7.396   6.128  0.1909 -1.7741 -1.4453
   44LEU     CB 2582   7.035   7.356   5.921  1.4444 -0.1897  0.7849
   44LEU    HB1 2583   7.132   7.305   5.904  1.5703  0.8835 -2.4368
   44LEU    HB2 2584   7.024   7.408   5.823 -1.3108  0.5293  1.3917
   44LEU     CG 2585   6.915   7.257   5.941  0.6214  0.0264 -0.3757
   44LEU     HG 2586   6.828   7.320   5.969 -1.1977 -1.2409 -2.7945
   44LEU    CD1 2587   6.891   7.181   5.813  0.0191 -0.2197 -0.0023
   44LEU   HD11 2588   6.796   7.123   5.823 -0.6469  0.9368  0.5255
   44LEU   HD12 2589   6.971   7.106   5.794 -1.1057 -1.5466  0.2604
   44LEU   HD13 2590   6.880   7.242   5.721  0.2232 -1.6966 -1.0492
   44LEU    CD2 2591   6.938   7.157   6.063  0.5094  0.3076 -0.0485
   44LEU   HD21 2592   7.032   7.098   6.061 -1.0901 -2.4844  0.6092
   44LEU   HD22 2593   6.851   7.088   6.070  2.1285 -2.4027 -3.3378
   44LEU   HD23 2594   6.935   7.205   6.163  0.3563  0.2969 -0.0474
   44LEU      C 2595   7.181   7.536   6.017  0.2899 -0.7408  0.1908
   44LEU      O 2596   7.276   7.489   5.955  0.2207 -0.3411 -0.1985
   45VAL      N 2597   7.192   7.656   6.071 -0.9182 -0.0470  0.3077
   45VAL     HN 2598   7.128   7.682   6.143  0.9261  1.2955  1.5689
   45VAL     CA 2599   7.300   7.745   6.047 -0.9017 -0.5558  0.1910
   45VAL     HA 2600   7.302   7.758   5.940  0.1327 -0.5819  0.1996
   45VAL     CB 2601   7.262   7.889   6.096 -0.2443  0.0473 -0.2269
   45VAL     HB 2602   7.352   7.955   6.099 -0.8625  0.8981  2.1136
   45VAL    CG1 2603   7.175   7.956   5.984 -0.3208 -0.3766  0.1597
   45VAL   HG11 2604   7.089   7.887   5.967 -0.4755  0.3160 -2.2916
   45VAL   HG12 2605   7.230   7.962   5.887 -0.6223  1.3796  0.0631
   45VAL   HG13 2606   7.152   8.063   6.000 -0.7499  0.0366 -2.6819
   45VAL    CG2 2607   7.188   7.880   6.228 -0.2223  0.3864  0.1278
   45VAL   HG21 2608   7.239   7.811   6.298 -2.5132 -0.4606  1.0599
   45VAL   HG22 2609   7.087   7.835   6.213 -0.2900 -0.1010  1.8683
   45VAL   HG23 2610   7.176   7.985   6.262  2.7432  2.3282 -3.9617
   45VAL      C 2611   7.437   7.709   6.090 -0.3827  0.1645 -0.1940
   45VAL      O 2612   7.526   7.726   6.014  0.1067  0.2240  0.3475
   46LYS      N 2613   7.469   7.646   6.205 -0.1974  0.9806 -0.5793
   46LYS     HN 2614   7.392   7.617   6.262  0.1286 -1.3367 -1.2255
   46LYS     CA 2615   7.604   7.584   6.236  0.9869  0.1985 -0.5644
   46LYS     HA 2616   7.679   7.655   6.204  2.3525  0.8326  3.4498
   46LYS     CB 2617   7.625   7.568   6.384 -0.2613  0.4046  0.6036
   46LYS    HB1 2618   7.724   7.519   6.399 -0.1031  1.2100  2.4500
   46LYS    HB2 2619   7.546   7.504   6.430 -0.4746  0.7207  0.6826
   46LYS     CG 2620   7.623   7.699   6.464  0.3157 -0.3978  0.2577
   46LYS    HG1 2621   7.534   7.765   6.457  1.4745  1.2688  0.4982
   46LYS    HG2 2622   7.701   7.761   6.414  1.2432 -0.0369  2.0675
   46LYS     CD 2623   7.662   7.693   6.614  0.6627 -0.1393  0.0676
   46LYS    HD1 2624   7.754   7.632   6.630  0.8582 -0.3682 -1.7238
   46LYS    HD2 2625   7.577   7.637   6.657 -1.2953  0.5177 -2.6763
   46LYS     CE 2626   7.670   7.823   6.697 -0.2718 -0.5764  0.8048
   46LYS    HE1 2627   7.751   7.889   6.660 -2.7129  1.0862 -1.9568
   46LYS    HE2 2628   7.701   7.801   6.802  1.1513  0.3754  0.6142
   46LYS     NZ 2629   7.541   7.897   6.700  0.2826  0.6385  0.0929
   46LYS    HZ1 2630   7.541   7.954   6.787  0.5080  0.6123  0.1106
   46LYS    HZ2 2631   7.469   7.822   6.706 -1.0221  1.9079  0.9171
   46LYS    HZ3 2632   7.525   7.958   6.618 -2.5158 -0.3558 -0.2074
   46LYS      C 2633   7.632   7.451   6.169  0.6703  0.1604 -0.5184
   46LYS      O 2634   7.741   7.437   6.121 -0.3919 -0.2380 -0.2490
   47PRO      N 2635   7.545   7.353   6.151 -0.1893 -1.1054 -0.5473
   47PRO     CD 2636   7.424   7.336   6.235 -0.0663  0.5542 -0.3497
   47PRO    HD1 2637   7.356   7.422   6.218  0.2615  0.7717 -0.5983
   47PRO    HD2 2638   7.444   7.325   6.343 -0.9528  1.8330 -0.0381
   47PRO     CA 2639   7.583   7.232   6.081 -0.1574  0.1092  0.4766
   47PRO     HA 2640   7.683   7.197   6.101 -0.6276 -1.2680  0.5150
   47PRO     CB 2641   7.469   7.136   6.128  1.5056  0.3622 -0.5319
   47PRO    HB1 2642   7.497   7.066   6.209 -1.4455 -0.3918 -0.0527
   47PRO    HB2 2643   7.435   7.073   6.043  1.3905 -1.2999  0.6878
   47PRO     CG 2644   7.351   7.221   6.180 -0.5120 -0.0557  0.2627
   47PRO    HG1 2645   7.294   7.266   6.096  1.4079  1.2503 -0.4273
   47PRO    HG2 2646   7.280   7.179   6.254 -2.3143  0.5335 -1.0623
   47PRO      C 2647   7.586   7.261   5.926 -0.0131  0.9441  0.3210
   47PRO      O 2648   7.623   7.165   5.862 -0.6912  0.6438 -0.0633
   48SER      N 2649   7.548   7.379   5.875  0.3619  0.2680 -0.2598
   48SER     HN 2650   7.518   7.439   5.949 -0.2174 -2.3690  1.7927
   48SER     CA 2651   7.520   7.427   5.734 -0.2304 -0.1260 -0.3759
   48SER     HA 2652   7.416   7.405   5.715 -0.9224  1.6699  0.9793
   48SER     CB 2653   7.539   7.580   5.715 -0.6765  0.5714  0.1642
   48SER    HB1 2654   7.461   7.634   5.773  0.0523  1.9422 -0.0863
   48SER    HB2 2655   7.537   7.609   5.608 -0.5041 -1.2708 -0.3767
   48SER     OG 2656   7.668   7.610   5.770 -0.4175 -0.2645  0.3251
   48SER    HG1 2657   7.653   7.668   5.845  4.9352  0.3288  1.3887
   48SER      C 2658   7.586   7.356   5.617 -0.4733 -0.0053  0.6985
   48SER      O 2659   7.524   7.314   5.517 -0.2740 -0.4714  0.5622
   49PHE      N 2660   7.722   7.336   5.630  0.3249 -0.1908 -1.2016
   49PHE     HN 2661   7.775   7.374   5.705  1.8433 -0.7592 -1.9604
   49PHE     CA 2662   7.798   7.256   5.540  0.4343  0.8482  0.5499
   49PHE     HA 2663   7.774   7.299   5.444 -3.9654 -0.9298  0.6400
   49PHE     CB 2664   7.953   7.273   5.570 -0.4558 -0.5188 -0.2351
   49PHE    HB1 2665   8.011   7.204   5.504  0.4801  1.1449 -1.2318
   49PHE    HB2 2666   7.975   7.245   5.675 -1.1473 -1.5774 -0.3551
   49PHE     CG 2667   8.019   7.408   5.553  0.3794  0.3987 -0.2614
   49PHE    CD1 2668   8.080   7.430   5.431  0.3338 -0.3590 -0.2638
   49PHE    HD1 2669   8.077   7.364   5.346  3.2825 -0.8002 -0.1440
   49PHE    CE1 2670   8.154   7.550   5.409  0.4326  0.3371 -0.2354
   49PHE    HE1 2671   8.185   7.572   5.308  1.3260  1.4968  0.2740
   49PHE     CZ 2672   8.159   7.648   5.512 -0.5079 -1.1057 -0.0433
   49PHE     HZ 2673   8.212   7.741   5.496 -3.3896  0.9307  1.3062
   49PHE    CD2 2674   8.040   7.505   5.661  0.1127 -0.6339  0.1282
   49PHE    HD2 2675   8.002   7.480   5.759 -1.6270  0.7760 -0.1355
   49PHE    CE2 2676   8.105   7.626   5.639  0.7203  0.0887  0.5261
   49PHE    HE2 2677   8.126   7.698   5.717  1.6156  1.1751 -0.6511
   49PHE      C 2678   7.768   7.099   5.527  0.1522 -0.7695  0.3446
   49PHE      O 2679   7.846   7.030   5.460 -0.1704  0.2448  0.0197
   50TYR      N 2680   7.657   7.049   5.580 -0.4631 -0.4367  0.5553
   50TYR     HN 2681   7.590   7.109   5.624 -0.3977 -0.9604  1.3853
   50TYR     CA 2682   7.630   6.903   5.584  0.0245 -0.3120  0.2857
   50TYR     HA 2683   7.716   6.853   5.626 -1.5318 -1.6691  2.0244
   50TYR     CB 2684   7.515   6.866   5.673  0.1457 -0.2877 -0.0934
   50TYR    HB1 2685   7.536   6.900   5.777 -0.7739  2.3083 -0.6949
   50TYR    HB2 2686   7.507   6.755   5.681 -1.0445 -0.1685  0.6730
   50TYR     CG 2687   7.376   6.924   5.631  0.7252 -0.7515 -0.0952
   50TYR    CD1 2688   7.287   6.852   5.548 -0.4028 -0.5942 -0.2009
   50TYR    HD1 2689   7.313   6.750   5.523 -0.4683 -0.2079 -1.9943
   50TYR    CE1 2690   7.180   6.912   5.485 -0.0251 -0.4969 -0.7444
   50TYR    HE1 2691   7.118   6.854   5.419 -0.0795  0.4169 -1.5197
   50TYR     CZ 2692   7.138   7.033   5.530  0.4303  0.2944  0.2970
   50TYR     OH 2693   7.017   7.089   5.490  0.2154 -0.0314 -0.4067
   50TYR     HH 2694   6.975   7.035   5.422  0.4674 -0.5291 -0.1695
   50TYR    CD2 2695   7.333   7.055   5.673 -0.2664 -0.0036 -0.1569
   50TYR    HD2 2696   7.400   7.107   5.741  1.4189 -0.9456 -1.0271
   50TYR    CE2 2697   7.219   7.113   5.617 -0.1252  0.2806 -0.2481
   50TYR    HE2 2698   7.191   7.211   5.652 -0.6459 -0.7804  2.5762
   50TYR      C 2699   7.598   6.848   5.443 -0.4567 -0.2950 -0.5108
   50TYR      O 2700   7.625   6.733   5.420  0.0393 -0.0360  0.0458
   51VAL      N 2701   7.552   6.939   5.355 -0.5559 -0.1057 -0.4127
   51VAL     HN 2702   7.531   7.034   5.378  1.0303  0.1222  0.2438
   51VAL     CA 2703   7.536   6.904   5.219 -0.0514  0.4597 -0.0624
   51VAL     HA 2704   7.450   6.840   5.206  0.4674 -0.5252  1.1590
   51VAL     CB 2705   7.495   7.024   5.140 -0.5835  0.0705  0.0673
   51VAL     HB 2706   7.488   6.994   5.033 -0.2465 -1.4672  0.4449
   51VAL    CG1 2707   7.347   7.070   5.175 -0.0130  0.1302 -0.2962
   51VAL   HG11 2708   7.304   7.141   5.101 -0.4219 -0.8867 -1.0655
   51VAL   HG12 2709   7.343   7.105   5.280 -2.4904  0.2795 -0.3901
   51VAL   HG13 2710   7.283   6.979   5.168  0.4727 -0.2070 -0.4006
   51VAL    CG2 2711   7.584   7.150   5.152 -0.1667  0.0928 -0.1262
   51VAL   HG21 2712   7.536   7.235   5.100  0.9119  0.9877  0.3079
   51VAL   HG22 2713   7.688   7.134   5.117 -0.4608  0.6547 -1.2863
   51VAL   HG23 2714   7.604   7.183   5.256  0.5819 -1.1355  0.1432
   51VAL      C 2715   7.650   6.827   5.150  0.3749 -0.5557 -0.0522
   51VAL      O 2716   7.636   6.728   5.079 -0.2430  0.4038 -0.0495
   52TYR      N 2717   7.773   6.874   5.173 -0.1047  0.2956 -0.0382
   52TYR     HN 2718   7.782   6.952   5.235 -1.7064  1.0307 -0.6733
   52TYR     CA 2719   7.899   6.813   5.129 -0.4883 -0.1042  0.0849
   52TYR     HA 2720   7.892   6.825   5.022 -1.9276  1.0221  0.2772
   52TYR     CB 2721   8.021   6.902   5.182  0.0955 -0.0096  0.0724
   52TYR    HB1 2722   8.108   6.833   5.189 -0.2752 -0.6000 -0.9163
   52TYR    HB2 2723   7.996   6.954   5.277 -0.2405  1.2359 -0.6657
   52TYR     CG 2724   8.055   7.015   5.084  0.4566 -0.2260 -0.1354
   52TYR    CD1 2725   8.113   6.987   4.962 -0.1394  0.0355 -0.6321
   52TYR    HD1 2726   8.136   6.882   4.945 -2.1544 -0.2812 -1.6679
   52TYR    CE1 2727   8.161   7.087   4.875 -0.2875  0.9074 -0.3604
   52TYR    HE1 2728   8.219   7.050   4.791  3.0153 -2.5126  3.0223
   52TYR     CZ 2729   8.131   7.219   4.912  0.0983 -0.3537  0.5981
   52TYR     OH 2730   8.178   7.331   4.835 -0.0980  0.2889  0.0876
   52TYR     HH 2731   8.212   7.296   4.753  0.2030  1.2107 -0.1907
   52TYR    CD2 2732   8.014   7.147   5.108  0.2920  0.1731  0.3251
   52TYR    HD2 2733   7.958   7.162   5.199  0.3041 -0.7009  0.4826
   52TYR    CE2 2734   8.063   7.252   5.032  0.0454  0.7619  0.0477
   52TYR    HE2 2735   8.047   7.354   5.065  1.5793  1.6461 -1.7444
   52TYR      C 2736   7.926   6.669   5.176  0.8302  0.3294  0.2153
   52TYR      O 2737   7.968   6.582   5.097  0.0796  0.2647  0.1315
   53SER      N 2738   7.886   6.640   5.309 -0.3536  0.0117  0.4528
   53SER     HN 2739   7.860   6.717   5.367  1.0558  0.5789  0.3936
   53SER     CA 2740   7.901   6.502   5.363  0.3159 -0.1936 -0.2668
   53SER     HA 2741   8.004   6.477   5.342 -0.1824 -0.0072 -3.4815
   53SER     CB 2742   7.863   6.489   5.517 -0.1383 -0.4828  0.3007
   53SER    HB1 2743   7.929   6.567   5.560 -0.4530  0.6935 -1.2400
   53SER    HB2 2744   7.895   6.384   5.532  2.4135  0.2933  0.8157
   53SER     OG 2745   7.721   6.506   5.526 -0.2947  0.0748 -0.6584
   53SER    HG1 2746   7.697   6.593   5.493 -0.0876  0.4971  0.2892
   53SER      C 2747   7.824   6.391   5.288  0.2142  0.0210  0.2227
   53SER      O 2748   7.848   6.275   5.301 -1.0184 -0.0444  0.1322
   54ARG      N 2749   7.719   6.434   5.210 -0.3914 -0.3036 -0.1249
   54ARG     HN 2750   7.712   6.532   5.196 -0.1023 -0.1435  0.8057
   54ARG     CA 2751   7.626   6.344   5.145  0.2752  0.1881 -0.9768
   54ARG     HA 2752   7.605   6.275   5.225 -0.7084  3.0538  1.4581
   54ARG     CB 2753   7.499   6.427   5.114  0.3049 -0.4668 -0.6933
   54ARG    HB1 2754   7.423   6.358   5.071  1.4896 -0.8372 -2.2827
   54ARG    HB2 2755   7.523   6.503   5.036 -0.2736 -0.8414 -1.2483
   54ARG     CG 2756   7.430   6.494   5.237  0.2922  0.5720 -0.0713
   54ARG    HG1 2757   7.329   6.531   5.209 -1.2559 -2.4394  1.1230
   54ARG    HG2 2758   7.486   6.586   5.265 -1.0261  1.6946 -1.0033
   54ARG     CD 2759   7.425   6.402   5.369  0.3631  0.2510  0.6852
   54ARG    HD1 2760   7.378   6.462   5.451  1.5442  0.7067  1.0476
   54ARG    HD2 2761   7.527   6.366   5.392  0.3009  0.8355  2.0133
   54ARG     NE 2762   7.335   6.288   5.341  0.0102  0.4686  0.7663
   54ARG     HE 2763   7.264   6.293   5.271  0.5062  0.2557  0.2425
   54ARG     CZ 2764   7.352   6.168   5.390 -0.3062  0.8794  0.0671
   54ARG    NH1 2765   7.438   6.133   5.485  0.4987  0.5955  0.1763
   54ARG   HH11 2766   7.499   6.201   5.525  0.7889  0.1476  0.4910
   54ARG   HH12 2767   7.442   6.038   5.515  4.3583  0.2607 -0.8431
   54ARG    NH2 2768   7.292   6.057   5.346 -0.3385 -0.1836  0.0078
   54ARG   HH21 2769   7.227   6.054   5.270 -0.4105 -2.7192  0.0879
   54ARG   HH22 2770   7.307   5.973   5.398 -1.2528 -0.4617 -0.1572
   54ARG      C 2771   7.675   6.274   5.023  0.1289  0.0036 -0.3005
   54ARG      O 2772   7.623   6.166   4.999 -0.1901 -0.3987  0.2531
   55VAL      N 2773   7.777   6.316   4.949 -0.9583 -0.5037  0.2816
   55VAL     HN 2774   7.825   6.398   4.978 -2.3563  0.2320  0.6422
   55VAL     CA 2775   7.826   6.234   4.836 -0.5648  0.6978 -1.0205
   55VAL     HA 2776   7.744   6.194   4.778 -0.2820 -0.6062 -0.5378
   55VAL     CB 2777   7.923   6.318   4.751  0.0072 -0.1840 -0.0722
   55VAL     HB 2778   8.015   6.336   4.810 -0.0843  0.4307 -0.1120
   55VAL    CG1 2779   7.951   6.240   4.622  0.3335 -0.2777 -0.6327
   55VAL   HG11 2780   8.032   6.280   4.558 -1.3404  1.4343 -1.8170
   55VAL   HG12 2781   7.858   6.238   4.561 -1.2376  0.6433  1.5952
   55VAL   HG13 2782   7.987   6.137   4.644  0.0898  0.0022  1.3410
   55VAL    CG2 2783   7.860   6.451   4.696 -0.2164 -0.4079  0.7777
   55VAL   HG21 2784   7.927   6.494   4.619 -0.4289  0.0786  0.8581
   55VAL   HG22 2785   7.859   6.524   4.779 -2.5460 -0.3305  0.7415
   55VAL   HG23 2786   7.761   6.420   4.655 -0.1828  1.8244 -1.1794
   55VAL      C 2787   7.895   6.111   4.879  0.9404 -0.1256 -0.2073
   55VAL      O 2788   7.985   6.118   4.959  0.2816  0.2671  0.0278
   56LYS      N 2789   7.845   5.986   4.841 -0.2744  0.1858 -0.0261
   56LYS     HN 2790   7.781   5.997   4.766  1.4801  0.0699 -1.6015
   56LYS     CA 2791   7.870   5.844   4.864 -0.1111 -0.1028  0.7486
   56LYS     HA 2792   7.893   5.787   4.775  0.8923 -1.3119  1.7445
   56LYS     CB 2793   7.966   5.817   4.984 -0.5761  0.1802 -0.4071
   56LYS    HB1 2794   8.061   5.872   4.970  1.0780 -2.4841 -0.4562
   56LYS    HB2 2795   7.997   5.710   4.994  2.2717  1.0623  1.0498
   56LYS     CG 2796   7.898   5.855   5.118  0.0041 -0.1386 -0.0498
   56LYS    HG1 2797   7.818   5.788   5.156 -0.3985  0.3149 -0.0898
   56LYS    HG2 2798   7.842   5.949   5.100  2.5590  1.6164  0.6292
   56LYS     CD 2799   8.000   5.896   5.227 -0.5243 -0.0166 -0.0205
   56LYS    HD1 2800   8.053   5.990   5.202  0.4779 -0.6516 -0.3753
   56LYS    HD2 2801   8.080   5.818   5.235  1.1210  1.4830 -1.0352
   56LYS     CE 2802   7.951   5.918   5.368  0.2206  0.2186 -0.1015
   56LYS    HE1 2803   8.028   5.966   5.431 -0.4978 -0.2005  1.1326
   56LYS    HE2 2804   7.913   5.824   5.414  1.1771  0.0244  0.3110
   56LYS     NZ 2805   7.837   6.011   5.370 -0.3142  0.2068  0.5408
   56LYS    HZ1 2806   7.762   5.967   5.313  0.7475  0.4751 -1.1359
   56LYS    HZ2 2807   7.853   6.108   5.336  1.5203 -0.2743 -0.0607
   56LYS    HZ3 2808   7.793   6.013   5.465 -1.6492 -2.1549  0.0562
   56LYS      C 2809   7.736   5.776   4.899  0.3627 -0.2799  0.1252
   56LYS      O 2810   7.724   5.654   4.910  0.0688 -0.0906 -0.4919
   57ASN      N 2811   7.628   5.861   4.921 -0.0399 -0.6307 -0.2784
   57ASN     HN 2812   7.645   5.959   4.927 -0.2139 -0.6194  0.0917
   57ASN     CA 2813   7.489   5.819   4.945 -0.2535 -0.2911  0.5841
   57ASN     HA 2814   7.487   5.711   4.949 -0.0797 -0.3188  0.0459
   57ASN     CB 2815   7.434   5.885   5.079 -0.1856  0.1906 -0.8145
   57ASN    HB1 2816   7.337   5.838   5.107 -0.3413  0.4752 -0.8721
   57ASN    HB2 2817   7.416   5.994   5.066 -0.9931  0.2661  0.6883
   57ASN     CG 2818   7.533   5.842   5.188 -0.7504  0.0123 -0.1959
   57ASN    OD1 2819   7.615   5.922   5.241  0.5001 -0.4317 -0.2240
   57ASN    ND2 2820   7.525   5.717   5.241  0.8550 -0.3697  0.1544
   57ASN   HD21 2821   7.596   5.697   5.308  0.1308 -0.4582  0.9205
   57ASN   HD22 2822   7.447   5.655   5.228  0.6246  0.2201 -1.5127
   57ASN      C 2823   7.397   5.856   4.826  0.9752 -0.0436  0.2760
   57ASN      O 2824   7.277   5.826   4.824 -0.1948  0.2765  0.0785
   58LEU      N 2825   7.466   5.910   4.728  0.1810  0.0172 -0.1995
   58LEU     HN 2826   7.562   5.927   4.745  0.5400 -1.0913 -0.9944
   58LEU     CA 2827   7.423   5.959   4.600  0.3980 -0.8273  0.0341
   58LEU     HA 2828   7.382   5.870   4.554 -3.3386  0.2322  0.9189
   58LEU     CB 2829   7.322   6.077   4.607  0.5597 -0.9363  0.1093
   58LEU    HB1 2830   7.223   6.034   4.635  1.4289 -2.6384  0.6535
   58LEU    HB2 2831   7.313   6.123   4.506  1.7443  1.1336  0.8763
   58LEU     CG 2832   7.373   6.193   4.700  0.3953  0.2216  0.3428
   58LEU     HG 2833   7.441   6.151   4.778  0.5392 -2.0405 -0.9172
   58LEU    CD1 2834   7.453   6.305   4.633 -0.3960  0.1841 -0.8350
   58LEU   HD11 2835   7.494   6.378   4.706 -1.8143 -0.4061  0.6168
   58LEU   HD12 2836   7.394   6.354   4.552 -0.5356 -2.6005 -2.5608
   58LEU   HD13 2837   7.543   6.267   4.580  1.7855  0.0830  2.6293
   58LEU    CD2 2838   7.249   6.253   4.775  0.1060 -0.0357 -0.4672
   58LEU   HD21 2839   7.201   6.167   4.827 -1.2394  0.1279 -1.3935
   58LEU   HD22 2840   7.174   6.307   4.713 -0.4062  1.5633  1.4639
   58LEU   HD23 2841   7.290   6.314   4.858  0.8569 -0.7902 -0.2716
   58LEU      C 2842   7.551   6.008   4.532 -1.2056  0.8370  0.7751
   58LEU    OT1 2843   7.654   6.010   4.614  0.0466 -0.7506  0.4076
   58LEU    OT2 2844   7.553   6.031   4.411 -0.6589 -0.0118  0.2050
    1GLU      N 2845   6.701   5.640   2.921  0.7511  0.6998  0.0229
    1GLU    HT1 2846   6.789   5.641   2.865  0.2568  1.7305 -0.7729
    1GLU    HT2 2847   6.715   5.596   3.014 -1.5045  0.0218  0.1056
    1GLU    HT3 2848   6.683   5.740   2.942  0.1986  0.1884  2.2401
    1GLU     CA 2849   6.587   5.578   2.840  0.4469 -1.0038 -0.1204
    1GLU     HA 2850   6.494   5.573   2.896 -0.6366 -2.0379 -1.9381
    1GLU     CB 2851   6.554   5.671   2.724  0.0366  0.3568 -0.1460
    1GLU    HB1 2852   6.639   5.683   2.653  0.9269 -0.3995  0.7450
    1GLU    HB2 2853   6.539   5.773   2.766 -1.9265 -0.1059  0.3677
    1GLU     CG 2854   6.441   5.633   2.625 -0.2410  0.5435  0.5815
    1GLU    HG1 2855   6.458   5.539   2.569 -1.3832  0.6731 -0.0198
    1GLU    HG2 2856   6.417   5.709   2.547  2.2430  1.6823  0.8276
    1GLU     CD 2857   6.307   5.611   2.696 -0.0337  0.3542 -0.0578
    1GLU    OE1 2858   6.223   5.535   2.648 -0.6818 -0.2174  0.5150
    1GLU    OE2 2859   6.289   5.672   2.806  0.2864 -0.2129  0.3155
    1GLU      C 2860   6.616   5.438   2.809  0.2137  0.4683  0.3428
    1GLU      O 2861   6.553   5.345   2.861  0.0624 -0.0367  0.3281
    2THR      N 2862   6.708   5.405   2.718  0.4363 -0.8296  0.6339
    2THR     HN 2863   6.756   5.467   2.656 -1.4350 -2.3128 -2.5996
    2THR     CA 2864   6.727   5.261   2.688  0.3676  0.3842  0.1943
    2THR     HA 2865   6.630   5.216   2.672  0.0091  0.4457  1.9807
    2THR     CB 2866   6.802   5.239   2.551 -0.3914  0.2264  0.6363
    2THR     HB 2867   6.909   5.267   2.555 -0.5526  0.6876  2.4596
    2THR    OG1 2868   6.753   5.315   2.443  0.3671  0.0173 -0.0168
    2THR    HG1 2869   6.659   5.294   2.447  0.0123  1.5780  0.6156
    2THR    CG2 2870   6.793   5.095   2.503  0.7687  0.3503  0.4077
    2THR   HG21 2871   6.821   5.072   2.397 -0.8419  0.6521 -0.1024
    2THR   HG22 2872   6.688   5.059   2.510  1.1912 -0.8958  0.7290
    2THR   HG23 2873   6.847   5.029   2.574 -1.3386  0.0049  1.7602
    2THR      C 2874   6.806   5.188   2.802  0.7806  0.3127 -0.0004
    2THR      O 2875   6.921   5.214   2.832 -0.1663  0.0619 -0.3579
    3GLY      N 2876   6.732   5.101   2.870  0.0870 -0.0061  0.5659
    3GLY     HN 2877   6.636   5.095   2.844  0.7620 -0.7066 -2.0775
    3GLY     CA 2878   6.780   5.001   2.962  0.5531 -0.9290 -0.1873
    3GLY    HA1 2879   6.867   4.949   2.925  1.8164 -0.0845  1.4631
    3GLY    HA2 2880   6.700   4.933   2.987 -0.2833 -0.3823 -1.2904
    3GLY      C 2881   6.820   5.060   3.098  0.1516 -0.8397 -0.2805
    3GLY      O 2882   6.882   4.995   3.180  0.3189 -0.0120  0.1534
    4THR      N 2883   6.784   5.186   3.126 -0.0360  0.2796  0.0383
    4THR     HN 2884   6.725   5.231   3.059 -0.5278 -1.7833 -1.0232
    4THR     CA 2885   6.835   5.272   3.230  0.0407  0.3749 -0.1131
    4THR     HA 2886   6.939   5.243   3.234 -0.1659 -0.7102 -1.6449
    4THR     CB 2887   6.826   5.427   3.199  0.0928  0.0201 -0.4434
    4THR     HB 2888   6.847   5.478   3.295 -1.7541 -1.3397  0.7666
    4THR    OG1 2889   6.697   5.465   3.149  0.0783  0.3281  0.4264
    4THR    HG1 2890   6.627   5.430   3.205 -0.0162  1.1034  0.7968
    4THR    CG2 2891   6.925   5.454   3.085  0.1053 -0.1061 -0.4679
    4THR   HG21 2892   6.894   5.387   3.002  0.0984  1.4248 -1.7481
    4THR   HG22 2893   7.027   5.433   3.124  0.3250  1.5155 -0.1337
    4THR   HG23 2894   6.919   5.559   3.050  1.7259  1.1974  2.7088
    4THR      C 2895   6.782   5.239   3.368 -0.2242  0.2977  0.1890
    4THR      O 2896   6.694   5.301   3.420  0.2000 -0.0977 -0.1631
    5LEU      N 2897   6.860   5.156   3.432 -0.0341 -0.3016 -0.0639
    5LEU     HN 2898   6.940   5.115   3.389 -0.3546  0.8983 -1.9218
    5LEU     CA 2899   6.848   5.126   3.579  0.2363  0.8462  0.7187
    5LEU     HA 2900   6.748   5.093   3.601  0.1962  1.5179  1.5614
    5LEU     CB 2901   6.939   5.001   3.620  0.9951 -0.2423  0.3831
    5LEU    HB1 2902   6.929   4.980   3.729 -0.7713  1.4836  0.6192
    5LEU    HB2 2903   7.047   5.025   3.618  0.8107  0.6867  0.9545
    5LEU     CG 2904   6.906   4.867   3.556  0.4689 -0.9379 -0.3121
    5LEU     HG 2905   6.873   4.886   3.452  1.7238 -0.7471 -0.6975
    5LEU    CD1 2906   7.025   4.775   3.553 -0.0460  0.2954  0.0358
    5LEU   HD11 2907   7.116   4.823   3.513  1.4312 -2.7270 -0.5105
    5LEU   HD12 2908   7.005   4.680   3.499  0.9746  0.4839 -0.6866
    5LEU   HD13 2909   7.060   4.756   3.657 -0.8159  1.5405  0.5482
    5LEU    CD2 2910   6.788   4.798   3.616  0.3544 -0.2696 -0.2443
    5LEU   HD21 2911   6.700   4.867   3.614 -0.3531 -1.1635 -0.6655
    5LEU   HD22 2912   6.813   4.767   3.720  2.4129  2.8403  0.3308
    5LEU   HD23 2913   6.759   4.702   3.569 -0.7390  0.3596 -0.9192
    5LEU      C 2914   6.877   5.240   3.672 -0.5510  0.3743 -0.5665
    5LEU      O 2915   6.796   5.257   3.764  0.5590 -0.4739 -0.3657
    6ILE      N 2916   6.978   5.318   3.661  0.5143 -0.0224 -0.7944
    6ILE     HN 2917   7.044   5.312   3.586 -0.6352 -1.2073 -1.7520
    6ILE     CA 2918   7.010   5.426   3.756 -0.1347  0.5565 -0.7307
    6ILE     HA 2919   7.009   5.381   3.854 -1.1526  0.3184 -0.8305
    6ILE     CB 2920   7.156   5.477   3.743  0.5226  0.8106  0.8546
    6ILE     HB 2921   7.173   5.510   3.638 -0.3435 -1.0975  0.0699
    6ILE    CG2 2922   7.184   5.587   3.845 -0.2675  0.0562  0.0325
    6ILE   HG21 2923   7.114   5.669   3.817 -2.8888 -1.7216  0.9189
    6ILE   HG22 2924   7.288   5.623   3.838 -0.0095 -0.6540  0.1415
    6ILE   HG23 2925   7.175   5.551   3.950  1.2297  1.0399  0.5179
    6ILE    CG1 2926   7.263   5.374   3.754 -0.0878  0.3301 -0.3756
    6ILE   HG11 2927   7.359   5.429   3.763 -0.3994  0.6886  0.9407
    6ILE   HG12 2928   7.269   5.317   3.659  0.7984  0.9193 -0.6825
    6ILE     CD 2929   7.252   5.285   3.873 -0.1132  0.4403 -0.1135
    6ILE    HD1 2930   7.260   5.336   3.972  0.7343  0.2054 -0.0596
    6ILE    HD2 2931   7.340   5.218   3.867  1.3205  2.0006  2.0042
    6ILE    HD3 2932   7.156   5.229   3.867 -0.0924  0.3684  0.2090
    6ILE      C 2933   6.900   5.535   3.766  0.4683 -0.0725 -0.7414
    6ILE      O 2934   6.863   5.589   3.873  0.0753  0.2247  0.5941
    7VAL      N 2935   6.848   5.577   3.648 -1.1783 -0.0867 -0.0361
    7VAL     HN 2936   6.887   5.547   3.561  1.0346  2.4589 -0.0514
    7VAL     CA 2937   6.736   5.658   3.627  0.6236 -0.0387 -0.5751
    7VAL     HA 2938   6.746   5.758   3.666 -0.0948 -0.2516  0.1883
    7VAL     CB 2939   6.703   5.688   3.479  0.1803  0.3122 -0.2416
    7VAL     HB 2940   6.679   5.594   3.424 -1.9993  0.3067  0.6289
    7VAL    CG1 2941   6.593   5.801   3.470  0.1630 -0.1452  0.3338
    7VAL   HG11 2942   6.502   5.752   3.510 -0.0520  1.3659  1.8368
    7VAL   HG12 2943   6.580   5.834   3.364  0.3292  2.2140  0.9904
    7VAL   HG13 2944   6.620   5.893   3.526  1.2175 -0.7056  0.7687
    7VAL    CG2 2945   6.831   5.742   3.421  0.1046  0.3004 -0.3730
    7VAL   HG21 2946   6.815   5.750   3.312 -0.3237 -0.3938 -0.3606
    7VAL   HG22 2947   6.931   5.695   3.436  0.0153  0.2700  0.1535
    7VAL   HG23 2948   6.841   5.846   3.460 -0.5699  1.0121 -2.0168
    7VAL      C 2949   6.613   5.606   3.694  0.1636 -0.7438 -0.1022
    7VAL      O 2950   6.539   5.679   3.759  0.5277 -0.0063 -0.2797
    8ASN      N 2951   6.586   5.477   3.687 -0.1984  0.1220  0.4087
    8ASN     HN 2952   6.637   5.426   3.618 -1.1870  0.3864 -0.5483
    8ASN     CA 2953   6.465   5.419   3.742 -0.3546  0.0422  0.0840
    8ASN     HA 2954   6.392   5.497   3.722  0.0630  0.7750  1.2687
    8ASN     CB 2955   6.433   5.279   3.679 -0.3264 -0.2768 -0.7507
    8ASN    HB1 2956   6.512   5.209   3.716  1.2098  2.1159  0.7407
    8ASN    HB2 2957   6.444   5.294   3.570  0.8208 -2.0121 -0.9146
    8ASN     CG 2958   6.289   5.241   3.698 -0.6649 -0.3472 -0.0096
    8ASN    OD1 2959   6.214   5.310   3.768  0.2870  0.0929 -0.2497
    8ASN    ND2 2960   6.243   5.126   3.639  0.3692  0.3142  0.0561
    8ASN   HD21 2961   6.308   5.073   3.585 -0.0405  0.0618 -0.1984
    8ASN   HD22 2962   6.159   5.089   3.678  0.5733  0.3933  0.5737
    8ASN      C 2963   6.480   5.411   3.898 -0.2855  0.3259 -0.2025
    8ASN      O 2964   6.388   5.381   3.975 -0.4704 -0.1604 -0.0901
    9SER      N 2965   6.600   5.443   3.950  0.1395 -0.3928 -0.3269
    9SER     HN 2966   6.684   5.451   3.897  0.0445  0.0603 -0.4076
    9SER     CA 2967   6.622   5.435   4.092 -0.4147  0.0650  0.2135
    9SER     HA 2968   6.532   5.400   4.142 -1.3637 -0.5000 -1.7966
    9SER     CB 2969   6.729   5.328   4.126  0.1097 -0.2660  0.0506
    9SER    HB1 2970   6.679   5.230   4.141  0.2115 -0.0167  2.2892
    9SER    HB2 2971   6.783   5.343   4.222 -0.1035 -0.0596  0.1396
    9SER     OG 2972   6.834   5.323   4.028  0.2516 -0.4502  0.4782
    9SER    HG1 2973   6.788   5.316   3.944 -1.2578 -1.6017  1.3344
    9SER      C 2974   6.664   5.571   4.153 -0.0383 -0.3818 -0.3177
    9SER      O 2975   6.661   5.581   4.277 -0.6925  0.7143  0.5483
   10VAL      N 2976   6.679   5.674   4.069  0.8551 -0.6003  0.0581
   10VAL     HN 2977   6.679   5.650   3.973  1.9315 -0.4962  0.0267
   10VAL     CA 2978   6.711   5.813   4.106  0.3273  0.5323 -0.3296
   10VAL     HA 2979   6.797   5.806   4.170 -1.4130 -1.3608  1.9589
   10VAL     CB 2980   6.744   5.908   3.995 -0.4453 -0.1253 -0.6402
   10VAL     HB 2981   6.800   5.870   3.907 -0.4620  2.1093 -1.6958
   10VAL    CG1 2982   6.619   5.973   3.925 -0.4040 -0.3886 -0.3709
   10VAL   HG11 2983   6.545   5.895   3.896 -0.9736 -0.1479  0.4164
   10VAL   HG12 2984   6.667   6.024   3.838 -1.9324  1.3419 -0.2357
   10VAL   HG13 2985   6.576   6.057   3.983  0.3102  0.2994 -0.8103
   10VAL    CG2 2986   6.828   6.027   4.052 -0.5195  0.4200 -0.1471
   10VAL   HG21 2987   6.777   6.075   4.138 -0.3242  0.4290 -0.0344
   10VAL   HG22 2988   6.846   6.096   3.966 -0.6144 -1.6698 -1.9272
   10VAL   HG23 2989   6.926   5.992   4.091 -1.3010  0.7536  2.2702
   10VAL      C 2990   6.603   5.861   4.197  0.8440  0.3285  0.6018
   10VAL      O 2991   6.631   5.940   4.285 -0.0124 -0.0153  0.3856
   11LEU      N 2992   6.480   5.814   4.174  0.5413  0.1689 -0.4111
   11LEU     HN 2993   6.474   5.761   4.090  0.3436 -0.3144 -0.0942
   11LEU     CA 2994   6.368   5.844   4.264 -0.3095 -0.5358  0.6161
   11LEU     HA 2995   6.360   5.951   4.265  3.2235 -0.1266 -0.4269
   11LEU     CB 2996   6.240   5.770   4.212 -0.4098 -0.1027 -0.2401
   11LEU    HB1 2997   6.169   5.793   4.295 -0.3515  0.8350 -0.4300
   11LEU    HB2 2998   6.258   5.661   4.212 -0.3808 -0.1019  0.6629
   11LEU     CG 2999   6.175   5.813   4.087 -0.7815  0.3940  0.5009
   11LEU     HG 3000   6.248   5.809   4.004 -1.4378 -3.3682 -0.0603
   11LEU    CD1 3001   6.055   5.720   4.053  0.7679  0.1284 -0.3072
   11LEU   HD11 3002   5.986   5.706   4.139 -0.2617 -0.3092 -1.1816
   11LEU   HD12 3003   6.096   5.618   4.034 -0.1546 -0.6533  1.5946
   11LEU   HD13 3004   5.998   5.744   3.961  1.6789 -0.2891 -1.0058
   11LEU    CD2 3005   6.117   5.951   4.114  0.4439 -0.1382 -0.2428
   11LEU   HD21 3006   6.074   5.962   4.216  1.3953  0.2541  0.1281
   11LEU   HD22 3007   6.029   5.965   4.048 -0.3877  0.3204  0.9312
   11LEU   HD23 3008   6.196   6.026   4.093 -0.2980  1.1564  1.3332
   11LEU      C 3009   6.392   5.803   4.412 -0.1815  0.9446  0.2637
   11LEU      O 3010   6.374   5.884   4.503 -0.7019 -0.2237 -0.0540
   12LEU      N 3011   6.437   5.679   4.432 -0.5283  0.6863  0.5621
   12LEU     HN 3012   6.446   5.616   4.356 -0.0539 -1.0033  1.9535
   12LEU     CA 3013   6.472   5.625   4.570  0.3615 -0.7026  0.5423
   12LEU     HA 3014   6.387   5.648   4.633  0.0866 -2.4850  0.8826
   12LEU     CB 3015   6.516   5.479   4.560 -0.0515 -0.2850  1.0823
   12LEU    HB1 3016   6.570   5.452   4.654  0.3849  0.3805  1.0252
   12LEU    HB2 3017   6.584   5.465   4.473 -1.5009 -2.0983  0.1721
   12LEU     CG 3018   6.412   5.366   4.545 -0.3983 -0.0149  0.0989
   12LEU     HG 3019   6.470   5.272   4.561  1.1492  1.2215  2.2178
   12LEU    CD1 3020   6.311   5.382   4.660 -0.4630  0.2351  0.0413
   12LEU   HD11 3021   6.243   5.467   4.641  0.0884  0.6494 -0.0939
   12LEU   HD12 3022   6.366   5.392   4.756  0.7002  1.2768 -0.7024
   12LEU   HD13 3023   6.250   5.289   4.665 -0.2476  0.0674 -0.3830
   12LEU    CD2 3024   6.346   5.363   4.408 -0.4705 -0.3151  0.3105
   12LEU   HD21 3025   6.414   5.332   4.327 -0.8840 -0.9683  0.2033
   12LEU   HD22 3026   6.295   5.457   4.377  0.7752  0.2030 -0.2365
   12LEU   HD23 3027   6.259   5.294   4.399 -0.0338 -0.8390  0.1078
   12LEU      C 3028   6.593   5.698   4.629 -0.0384 -0.4466 -0.3513
   12LEU      O 3029   6.594   5.730   4.750  0.6254  0.3528  0.3979
   13PHE      N 3030   6.699   5.729   4.548  0.1758 -0.4444 -0.3292
   13PHE     HN 3031   6.689   5.694   4.455 -2.2611 -1.2655  0.1878
   13PHE     CA 3032   6.823   5.798   4.589 -0.5182  0.1031 -0.6993
   13PHE     HA 3033   6.859   5.758   4.683  0.4647 -0.3058 -1.2314
   13PHE     CB 3034   6.936   5.798   4.479  0.2054  0.0897 -0.0710
   13PHE    HB1 3035   7.029   5.850   4.510 -1.5996  2.5819  1.4852
   13PHE    HB2 3036   6.889   5.855   4.396 -1.6564 -0.3460  0.6411
   13PHE     CG 3037   6.973   5.661   4.433  0.2052  0.2187  0.8226
   13PHE    CD1 3038   6.991   5.558   4.532 -0.5339 -0.8893  0.8528
   13PHE    HD1 3039   6.967   5.581   4.635 -1.5344 -0.7931  0.6085
   13PHE    CE1 3040   7.048   5.438   4.484  0.6694 -0.1239  0.1788
   13PHE    HE1 3041   7.069   5.353   4.547 -2.6150 -1.0763  0.1750
   13PHE     CZ 3042   7.101   5.422   4.356  0.4725 -0.8608  0.3897
   13PHE     HZ 3043   7.155   5.335   4.322  0.1861 -0.4751 -1.1344
   13PHE    CD2 3044   7.017   5.647   4.302  0.6085 -0.1257  0.3593
   13PHE    HD2 3045   7.021   5.731   4.234 -3.2096 -1.8908 -2.4863
   13PHE    CE2 3046   7.086   5.529   4.269 -0.4257  0.5605 -0.6113
   13PHE    HE2 3047   7.137   5.523   4.174 -0.7895 -0.6448 -0.7381
   13PHE      C 3048   6.799   5.940   4.634  0.7385 -0.3678  0.6291
   13PHE      O 3049   6.854   5.977   4.736  0.3820 -0.2639  0.3678
   14LEU      N 3050   6.702   6.013   4.564 -0.2156 -0.0755  0.1643
   14LEU     HN 3051   6.669   5.984   4.475  1.3072  1.6533 -1.0267
   14LEU     CA 3052   6.642   6.143   4.603  0.0999 -0.1002 -0.6008
   14LEU     HA 3053   6.722   6.207   4.637 -0.4026  0.2930 -0.1356
   14LEU     CB 3054   6.588   6.197   4.470  0.4596 -0.0010 -0.6267
   14LEU    HB1 3055   6.501   6.130   4.454  0.5215 -0.6454  1.5111
   14LEU    HB2 3056   6.667   6.192   4.392 -0.4546  1.1746 -1.6744
   14LEU     CG 3057   6.526   6.340   4.481  0.1614 -0.1145  0.4012
   14LEU     HG 3058   6.455   6.345   4.566  0.9426  0.4283  1.0221
   14LEU    CD1 3059   6.625   6.453   4.504 -0.3777 -0.0448  0.5227
   14LEU   HD11 3060   6.700   6.459   4.423 -0.5709 -0.5854  0.2942
   14LEU   HD12 3061   6.681   6.434   4.599  1.3440  3.9467  0.4856
   14LEU   HD13 3062   6.564   6.546   4.504  1.0616  0.9406 -0.5121
   14LEU    CD2 3063   6.461   6.369   4.344  0.4240 -0.0670 -0.2318
   14LEU   HD21 3064   6.370   6.306   4.330  0.0123  0.5724 -0.4579
   14LEU   HD22 3065   6.537   6.358   4.264 -0.5597 -1.4436 -1.0245
   14LEU   HD23 3066   6.423   6.473   4.333 -0.4098 -0.3540 -0.1356
   14LEU      C 3067   6.552   6.134   4.724  0.2014  0.0051  0.3700
   14LEU      O 3068   6.562   6.223   4.814  0.2323  0.3387 -0.6015
   15ALA      N 3069   6.469   6.025   4.737 -0.0402 -0.2449 -0.3403
   15ALA     HN 3070   6.462   5.957   4.665  0.3338  0.2171 -0.8214
   15ALA     CA 3071   6.380   6.006   4.857 -0.4177 -0.0787  0.1748
   15ALA     HA 3072   6.330   6.098   4.884  0.5635  0.0269  1.8033
   15ALA     CB 3073   6.279   5.896   4.822 -0.9488  0.3167  0.3351
   15ALA    HB1 3074   6.324   5.797   4.798 -0.8136  0.6549 -0.8772
   15ALA    HB2 3075   6.223   5.918   4.729 -1.8046  0.1320  0.7982
   15ALA    HB3 3076   6.211   5.877   4.907 -0.4925 -0.8530  0.4543
   15ALA      C 3077   6.455   5.972   4.985 -0.0514 -0.1105  0.3511
   15ALA      O 3078   6.409   6.006   5.095 -0.1328  0.2879  0.2339
   16PHE      N 3079   6.575   5.909   4.972 -0.5757  0.1158  0.5920
   16PHE     HN 3080   6.606   5.851   4.897  0.7811 -1.8001  2.5127
   16PHE     CA 3081   6.661   5.892   5.092 -0.6434  0.3697 -0.2075
   16PHE     HA 3082   6.596   5.860   5.172 -0.7446  0.7624 -0.1305
   16PHE     CB 3083   6.783   5.792   5.067  0.5667  0.0688  0.4889
   16PHE    HB1 3084   6.839   5.763   5.158  0.0948 -1.1329  0.4089
   16PHE    HB2 3085   6.851   5.844   4.996  0.8594  1.6044  1.8352
   16PHE     CG 3086   6.737   5.653   5.013 -0.7939  0.6345  0.4963
   16PHE    CD1 3087   6.809   5.585   4.912 -0.0153  0.3037  0.5282
   16PHE    HD1 3088   6.883   5.638   4.855  1.3255  0.4052  2.2977
   16PHE    CE1 3089   6.769   5.463   4.860  0.6747  0.0354 -0.3329
   16PHE    HE1 3090   6.820   5.424   4.773 -0.1662 -0.6951 -0.5095
   16PHE     CZ 3091   6.664   5.405   4.921 -0.1768 -0.0597 -0.1682
   16PHE     HZ 3092   6.629   5.311   4.882  0.1989  0.9287 -3.0956
   16PHE    CD2 3093   6.635   5.585   5.073  0.6189  0.4703 -0.7558
   16PHE    HD2 3094   6.594   5.622   5.166  1.8767 -1.2238  0.5226
   16PHE    CE2 3095   6.606   5.453   5.044  0.5703 -0.5316  0.4368
   16PHE    HE2 3096   6.524   5.404   5.094  0.7961  0.5960  1.9763
   16PHE      C 3097   6.726   6.026   5.147  0.7365 -0.0396 -0.1965
   16PHE      O 3098   6.755   6.032   5.269 -0.0835  0.3842 -0.5335
   17VAL      N 3099   6.736   6.140   5.070 -0.3807  0.2215  0.0583
   17VAL     HN 3100   6.704   6.140   4.976  0.5192 -1.8319 -0.2891
   17VAL     CA 3101   6.785   6.275   5.113 -0.4703  0.2448  0.0180
   17VAL     HA 3102   6.875   6.270   5.172  1.0599  1.2818 -2.1031
   17VAL     CB 3103   6.800   6.365   4.997  0.1106  0.6036 -0.0329
   17VAL     HB 3104   6.712   6.376   4.931  1.5907  0.3021 -2.1643
   17VAL    CG1 3105   6.856   6.504   5.048 -0.1340 -0.5660 -0.8276
   17VAL   HG11 3106   6.890   6.579   4.973 -0.6012 -1.3777 -1.8724
   17VAL   HG12 3107   6.955   6.496   5.098 -0.6175  1.9096  0.7266
   17VAL   HG13 3108   6.787   6.558   5.116  0.7033  0.9330 -1.1244
   17VAL    CG2 3109   6.892   6.310   4.897 -0.4129 -0.3658  0.2122
   17VAL   HG21 3110   6.990   6.271   4.932  0.4272  1.3442 -0.1415
   17VAL   HG22 3111   6.919   6.388   4.823  0.4775  1.2647  2.1482
   17VAL   HG23 3112   6.846   6.227   4.839 -0.0504  0.4685 -1.3286
   17VAL      C 3113   6.684   6.336   5.206  0.3494  0.3133 -0.3317
   17VAL      O 3114   6.709   6.375   5.317  0.0123 -0.0072 -0.4337
   18VAL      N 3115   6.551   6.336   5.175 -0.3396  0.4199  0.0742
   18VAL     HN 3116   6.528   6.310   5.081  2.2799  0.1706 -0.5977
   18VAL     CA 3117   6.446   6.381   5.265 -0.2550  0.1045 -0.1265
   18VAL     HA 3118   6.482   6.470   5.315 -1.4733  0.0108  0.9913
   18VAL     CB 3119   6.319   6.424   5.194  0.5328  0.6462 -0.2206
   18VAL     HB 3120   6.239   6.462   5.261 -2.1466 -1.7841 -1.7651
   18VAL    CG1 3121   6.346   6.538   5.091 -0.4953  0.9515 -0.1211
   18VAL   HG11 3122   6.383   6.628   5.145  1.1513  1.7682 -2.4215
   18VAL   HG12 3123   6.249   6.566   5.044 -1.4074 -3.4937 -1.2682
   18VAL   HG13 3124   6.423   6.518   5.013 -0.7804  0.4619 -0.2777
   18VAL    CG2 3125   6.251   6.304   5.116  0.2746 -0.4702 -0.1906
   18VAL   HG21 3126   6.222   6.224   5.187 -0.6958  0.4933  0.5456
   18VAL   HG22 3127   6.319   6.266   5.038  0.5712  0.9483 -0.6556
   18VAL   HG23 3128   6.161   6.350   5.069  0.1038  0.3164  0.8465
   18VAL      C 3129   6.426   6.286   5.386 -0.1582  0.4743 -0.1701
   18VAL      O 3130   6.411   6.334   5.497 -0.0209 -0.2342 -0.4289
   19PHE      N 3131   6.438   6.150   5.373  0.3432  0.1336 -0.0782
   19PHE     HN 3132   6.435   6.095   5.289 -1.8389 -0.8216  0.5540
   19PHE     CA 3133   6.443   6.047   5.481  0.2029  0.3501  0.6579
   19PHE     HA 3134   6.348   6.056   5.532 -0.4645 -1.1939 -0.2254
   19PHE     CB 3135   6.450   5.910   5.413 -0.6921 -0.6833  0.2397
   19PHE    HB1 3136   6.548   5.889   5.365 -1.1774  0.8811 -1.5692
   19PHE    HB2 3137   6.373   5.903   5.334 -1.1906  1.8816  0.3918
   19PHE     CG 3138   6.418   5.794   5.501  0.4534  0.5108  0.4126
   19PHE    CD1 3139   6.510   5.686   5.512  0.1512  0.1323  0.0000
   19PHE    HD1 3140   6.608   5.691   5.465 -0.6954 -0.6168 -1.9770
   19PHE    CE1 3141   6.469   5.568   5.570  0.0354 -0.2524  0.3732
   19PHE    HE1 3142   6.529   5.479   5.553  0.7862  0.3212 -0.0261
   19PHE     CZ 3143   6.337   5.555   5.617  0.4128  0.2577  0.1447
   19PHE     HZ 3144   6.302   5.460   5.653 -0.9508 -0.0385 -1.8128
   19PHE    CD2 3145   6.294   5.782   5.556  0.0671 -0.3299  0.1101
   19PHE    HD2 3146   6.224   5.864   5.547  0.1306 -0.1612  1.0580
   19PHE    CE2 3147   6.255   5.667   5.619  0.1970  0.0175  0.0899
   19PHE    HE2 3148   6.154   5.660   5.655  0.8270  0.4524  2.0685
   19PHE      C 3149   6.556   6.078   5.588 -0.8778 -0.5610 -0.1090
   19PHE      O 3150   6.526   6.068   5.708  0.4834 -0.4844 -0.0462
   20LEU      N 3151   6.683   6.114   5.547  0.2571  0.5820 -0.4150
   20LEU     HN 3152   6.704   6.103   5.450 -0.0720 -1.4367 -0.2917
   20LEU     CA 3153   6.794   6.157   5.625  0.4157 -0.6688  0.2752
   20LEU     HA 3154   6.806   6.091   5.710  0.6481 -1.7384 -0.5720
   20LEU     CB 3155   6.916   6.172   5.531 -0.3142  0.3227  0.9770
   20LEU    HB1 3156   6.908   6.237   5.441  0.1369  0.8115  1.2859
   20LEU    HB2 3157   6.933   6.067   5.499 -0.4658  0.9026 -1.1551
   20LEU     CG 3158   7.047   6.222   5.603  0.3487  0.2205  0.2782
   20LEU     HG 3159   7.124   6.192   5.529 -0.5284 -2.2495  0.2683
   20LEU    CD1 3160   7.068   6.370   5.629  0.4482  0.2006  0.1972
   20LEU   HD11 3161   7.022   6.433   5.549  1.6788  0.1501 -0.5798
   20LEU   HD12 3162   7.175   6.392   5.648  0.1489 -0.2258  2.6816
   20LEU   HD13 3163   7.017   6.389   5.726  0.9607 -0.3797  0.5857
   20LEU    CD2 3164   7.096   6.141   5.723  0.0579 -0.3261  0.0545
   20LEU   HD21 3165   7.084   6.031   5.715  0.6231 -0.5015  1.3912
   20LEU   HD22 3166   7.051   6.179   5.817 -1.6384  1.2023 -1.3028
   20LEU   HD23 3167   7.204   6.157   5.739  0.0775  0.6717 -0.9298
   20LEU      C 3168   6.767   6.285   5.695 -0.0089  0.0931 -0.0251
   20LEU      O 3169   6.804   6.299   5.814  0.5854  0.7010  0.2090
   21LEU      N 3170   6.702   6.377   5.628  0.5112  0.1786  0.5714
   21LEU     HN 3171   6.689   6.370   5.529  0.8365 -0.9054  0.5884
   21LEU     CA 3172   6.670   6.503   5.697  0.2183 -0.1483 -0.4467
   21LEU     HA 3173   6.749   6.540   5.760 -0.0805 -1.1567  0.5538
   21LEU     CB 3174   6.653   6.623   5.603 -0.0295 -0.6233  0.3299
   21LEU    HB1 3175   6.635   6.717   5.659  1.5785 -1.0206  1.5853
   21LEU    HB2 3176   6.572   6.609   5.529 -0.4374  3.1218 -0.1209
   21LEU     CG 3177   6.777   6.646   5.513 -0.3248  0.3071 -0.5672
   21LEU     HG 3178   6.817   6.548   5.478 -1.8221 -1.0454  1.2792
   21LEU    CD1 3179   6.749   6.730   5.390 -0.1750 -0.3464  0.0853
   21LEU   HD11 3180   6.695   6.823   5.419 -0.9595  0.1553 -2.6823
   21LEU   HD12 3181   6.702   6.670   5.309 -0.4637  0.5528 -0.4199
   21LEU   HD13 3182   6.846   6.771   5.355 -0.5252  0.6547  0.2519
   21LEU    CD2 3183   6.898   6.702   5.592 -0.6118 -0.6658  0.3152
   21LEU   HD21 3184   6.978   6.719   5.517 -0.8927  3.3797  0.7004
   21LEU   HD22 3185   6.938   6.635   5.671  1.7782 -1.4035 -1.3893
   21LEU   HD23 3186   6.875   6.798   5.643  0.0470 -0.3486  0.0229
   21LEU      C 3187   6.556   6.486   5.800  0.5506  1.0833 -0.1819
   21LEU      O 3188   6.558   6.537   5.910 -0.4140  0.3751 -0.4576
   22VAL      N 3189   6.458   6.397   5.775 -0.3110 -0.1652  0.7738
   22VAL     HN 3190   6.449   6.352   5.686  4.3487 -0.0065 -0.0097
   22VAL     CA 3191   6.361   6.347   5.876  0.6743 -0.2244  0.1902
   22VAL     HA 3192   6.310   6.433   5.917 -0.9249 -0.5301 -1.0106
   22VAL     CB 3193   6.241   6.263   5.818 -0.4277 -0.3965  0.0876
   22VAL     HB 3194   6.267   6.177   5.753  0.7207 -0.8850  1.1545
   22VAL    CG1 3195   6.162   6.188   5.928 -0.2604 -0.6295 -0.2015
   22VAL   HG11 3196   6.066   6.149   5.888 -0.4666  0.7690 -1.1016
   22VAL   HG12 3197   6.137   6.249   6.017  2.3924 -0.4069  0.4697
   22VAL   HG13 3198   6.216   6.100   5.971 -0.3977 -1.7105 -2.1154
   22VAL    CG2 3199   6.145   6.347   5.724  0.3074 -0.5918 -0.6244
   22VAL   HG21 3200   6.091   6.427   5.780 -1.7674 -0.0187 -3.2062
   22VAL   HG22 3201   6.065   6.280   5.684  0.2693 -0.8874 -0.0516
   22VAL   HG23 3202   6.208   6.394   5.646 -0.5797  2.3612  0.2968
   22VAL      C 3203   6.415   6.273   5.996 -0.0603 -0.0257  0.5115
   22VAL      O 3204   6.395   6.309   6.112  0.4401 -0.4229  1.2690
   23THR      N 3205   6.500   6.168   5.965 -0.1942  0.6613 -0.0825
   23THR     HN 3206   6.495   6.129   5.874  0.6253 -0.8785  0.5070
   23THR     CA 3207   6.584   6.093   6.058 -0.1019 -0.1342 -0.0175
   23THR     HA 3208   6.517   6.040   6.124 -0.4742 -0.5284 -0.6991
   23THR     CB 3209   6.677   5.995   5.992 -0.6149  0.4045  0.1321
   23THR     HB 3210   6.740   6.045   5.915 -0.5053  1.5747  0.9671
   23THR    OG1 3211   6.615   5.896   5.908  0.0614 -0.1380 -0.8203
   23THR    HG1 3212   6.562   5.951   5.849  0.5572 -1.2133 -2.3226
   23THR    CG2 3213   6.779   5.916   6.082  0.7891  0.4361  0.4971
   23THR   HG21 3214   6.837   5.842   6.023  1.4126 -0.1538  1.8017
   23THR   HG22 3215   6.725   5.858   6.159 -0.3338 -1.5441 -1.6620
   23THR   HG23 3216   6.853   5.982   6.133  1.1948  0.6553 -0.3441
   23THR      C 3217   6.674   6.182   6.134 -0.6046 -1.0271 -0.2559
   23THR      O 3218   6.692   6.166   6.255  0.1446  0.6334 -0.3692
   24LEU      N 3219   6.733   6.287   6.069 -0.1822 -0.7935 -0.1810
   24LEU     HN 3220   6.720   6.307   5.972 -0.4362  0.9537  0.1857
   24LEU     CA 3221   6.819   6.374   6.144 -0.1678  0.2875  0.3618
   24LEU     HA 3222   6.883   6.318   6.211 -0.5119 -0.0672  0.3985
   24LEU     CB 3223   6.915   6.452   6.047  0.4055  0.1088  0.2981
   24LEU    HB1 3224   6.853   6.517   5.982  2.5305 -0.5799 -2.6392
   24LEU    HB2 3225   6.968   6.375   5.988  0.3817 -0.2584  0.7554
   24LEU     CG 3226   7.029   6.531   6.106  0.5440 -0.4405 -0.9259
   24LEU     HG 3227   6.990   6.601   6.183 -2.3724 -0.7256 -2.0263
   24LEU    CD1 3228   7.120   6.445   6.182  0.1224 -0.0272 -0.3721
   24LEU   HD11 3229   7.218   6.495   6.197  1.0214 -1.5538 -0.9343
   24LEU   HD12 3230   7.137   6.358   6.115 -0.4769  2.4677 -4.0851
   24LEU   HD13 3231   7.078   6.420   6.281  0.7471  0.8015  0.1125
   24LEU    CD2 3232   7.110   6.617   6.010  0.6347  0.3428 -0.2873
   24LEU   HD21 3233   7.131   6.545   5.929  0.6570  0.7102 -0.6132
   24LEU   HD22 3234   7.192   6.671   6.061 -1.4468  2.4229  1.0669
   24LEU   HD23 3235   7.044   6.694   5.964  1.2344 -0.2325 -2.1951
   24LEU      C 3236   6.748   6.460   6.248 -0.4600 -0.1503 -0.3368
   24LEU      O 3237   6.792   6.471   6.361 -0.0690 -1.0620  0.2788
   25ALA      N 3238   6.618   6.493   6.219  0.0668 -0.5385  0.0226
   25ALA     HN 3239   6.579   6.474   6.129  0.2750 -0.1223 -0.1595
   25ALA     CA 3240   6.536   6.556   6.322 -0.2222  0.4899 -0.4527
   25ALA     HA 3241   6.600   6.638   6.349  2.1567 -0.5647 -2.5180
   25ALA     CB 3242   6.402   6.591   6.255 -0.3049  0.4141 -0.0484
   25ALA    HB1 3243   6.422   6.642   6.158 -0.3698  1.3490  0.4124
   25ALA    HB2 3244   6.349   6.664   6.320  1.3519  0.9644  0.7426
   25ALA    HB3 3245   6.328   6.509   6.243 -2.2520  1.8765  1.3898
   25ALA      C 3246   6.501   6.472   6.447  0.4980 -0.0439  0.4039
   25ALA      O 3247   6.525   6.521   6.555 -0.3709  0.4282  0.6446
   26ILE      N 3248   6.458   6.347   6.419 -0.6273  0.2674  0.3899
   26ILE     HN 3249   6.444   6.321   6.323 -3.2351 -1.6043  1.1687
   26ILE     CA 3250   6.427   6.247   6.521  0.0997  0.5175 -0.3929
   26ILE     HA 3251   6.349   6.271   6.592  0.0978 -2.0694  0.5819
   26ILE     CB 3252   6.380   6.113   6.464  0.4200  0.2002 -0.0007
   26ILE     HB 3253   6.444   6.086   6.377  1.7406 -2.5314  1.6686
   26ILE    CG2 3254   6.384   6.004   6.575  0.0679  0.0256 -0.1822
   26ILE   HG21 3255   6.338   6.042   6.670 -0.1832 -1.9065  0.5053
   26ILE   HG22 3256   6.489   5.976   6.599  0.2221  0.5270 -0.2515
   26ILE   HG23 3257   6.336   5.908   6.546  1.0184 -1.0544  1.6298
   26ILE    CG1 3258   6.241   6.137   6.414  0.3113 -0.2718 -0.0417
   26ILE   HG11 3259   6.248   6.224   6.344  1.3405 -2.6255 -3.0555
   26ILE   HG12 3260   6.183   6.172   6.502  3.0099  1.5345  1.1402
   26ILE     CD 3261   6.168   6.023   6.342 -0.4827 -0.4382  0.2627
   26ILE    HD1 3262   6.074   6.052   6.290 -0.6323  0.6078  1.0873
   26ILE    HD2 3263   6.158   5.937   6.412 -0.3579  0.3262  1.2259
   26ILE    HD3 3264   6.235   5.980   6.264 -2.0133 -0.1912 -1.2500
   26ILE      C 3265   6.554   6.221   6.604 -0.5450  0.2159  0.3206
   26ILE      O 3266   6.555   6.234   6.721 -0.1898 -0.4920 -0.1866
   27LEU      N 3267   6.667   6.201   6.537 -0.2302  0.4658  0.1295
   27LEU     HN 3268   6.673   6.223   6.440  0.7014  0.5411  0.1919
   27LEU     CA 3269   6.794   6.187   6.602  0.6083  0.1562 -1.1335
   27LEU     HA 3270   6.801   6.098   6.662  0.1914  1.5468  1.1125
   27LEU     CB 3271   6.899   6.175   6.501 -0.0159  0.4414 -0.3874
   27LEU    HB1 3272   6.911   6.261   6.433  0.8006  0.1737 -0.5882
   27LEU    HB2 3273   6.864   6.094   6.433  0.1385  1.1707 -1.3348
   27LEU     CG 3274   7.040   6.114   6.553 -0.0430 -0.1399 -0.1635
   27LEU     HG 3275   7.077   6.157   6.649  0.3134  1.0307 -0.7930
   27LEU    CD1 3276   7.020   5.960   6.569 -0.2871  0.7396  0.4563
   27LEU   HD11 3277   7.002   5.936   6.462 -0.0899  1.6321  0.2134
   27LEU   HD12 3278   6.930   5.942   6.632  0.9691  0.3859  2.2180
   27LEU   HD13 3279   7.111   5.910   6.607 -1.0972 -0.9251  0.2902
   27LEU    CD2 3280   7.151   6.137   6.444  0.1844  0.5461 -0.4114
   27LEU   HD21 3281   7.148   6.244   6.415 -1.2207  0.5289 -0.3854
   27LEU   HD22 3282   7.160   6.062   6.363  2.8157 -0.3838  0.6161
   27LEU   HD23 3283   7.249   6.117   6.494 -0.9049 -1.4793  1.0573
   27LEU      C 3284   6.836   6.305   6.689  0.3011 -0.7694  0.0386
   27LEU      O 3285   6.882   6.295   6.802 -0.7351  0.4008 -0.7374
   28THR      N 3286   6.820   6.425   6.636  0.2089  0.0697  1.0952
   28THR     HN 3287   6.790   6.432   6.542  0.0706  0.2179  1.1501
   28THR     CA 3288   6.856   6.557   6.707  0.3994  0.0883 -0.2564
   28THR     HA 3289   6.963   6.553   6.723  0.6704  0.6890 -1.7612
   28THR     CB 3290   6.833   6.680   6.617  0.8274  0.6849  0.2002
   28THR     HB 3291   6.724   6.685   6.593  0.7352 -0.7468  0.2734
   28THR    OG1 3292   6.909   6.661   6.498 -0.3944 -0.2421 -0.1402
   28THR    HG1 3293   6.868   6.592   6.446 -0.6802  0.8306 -1.3750
   28THR    CG2 3294   6.873   6.811   6.691  0.5590  0.5477 -0.2560
   28THR   HG21 3295   6.798   6.829   6.771 -1.8017 -0.7293 -2.0144
   28THR   HG22 3296   6.893   6.892   6.618  0.7967 -0.2721 -1.1343
   28THR   HG23 3297   6.974   6.783   6.729 -0.0568 -0.2132  0.9004
   28THR      C 3298   6.784   6.573   6.839  0.2792 -0.2238  0.2315
   28THR      O 3299   6.845   6.605   6.940 -0.8352  0.2992 -0.7178
   29ALA      N 3300   6.656   6.544   6.832 -0.3076 -1.0170 -0.1920
   29ALA     HN 3301   6.608   6.512   6.751 -1.7836 -0.1001  0.2900
   29ALA     CA 3302   6.563   6.549   6.943 -0.3709 -0.4128  0.0639
   29ALA     HA 3303   6.568   6.649   6.984  0.3269  0.8830 -2.9261
   29ALA     CB 3304   6.421   6.525   6.886  0.3039  0.3346  0.3058
   29ALA    HB1 3305   6.406   6.424   6.843 -0.6034  1.0398 -1.0917
   29ALA    HB2 3306   6.412   6.613   6.819  0.8355  1.5507  1.7604
   29ALA    HB3 3307   6.345   6.537   6.967  0.5530 -1.1332  0.7892
   29ALA      C 3308   6.587   6.453   7.048  0.0491  0.5448 -0.1544
   29ALA      O 3309   6.557   6.483   7.159  0.1652  0.2408 -0.0547
   30LEU      N 3310   6.647   6.335   7.007 -0.0834  0.0591  0.6501
   30LEU     HN 3311   6.659   6.318   6.910  0.4114  0.0711  0.7062
   30LEU     CA 3312   6.683   6.232   7.106 -0.3531 -0.5191  0.0925
   30LEU     HA 3313   6.614   6.232   7.189 -2.8387 -3.1956 -1.7851
   30LEU     CB 3314   6.693   6.086   7.046 -0.4649 -0.3937  0.2671
   30LEU    HB1 3315   6.730   6.020   7.127 -1.4826 -2.9266 -1.2303
   30LEU    HB2 3316   6.768   6.083   6.965 -0.4369  0.6614  0.2407
   30LEU     CG 3317   6.561   6.023   6.999  0.7482  0.4308 -0.2024
   30LEU     HG 3318   6.503   6.092   6.934  0.0073 -1.1813 -1.2831
   30LEU    CD1 3319   6.580   5.896   6.920  0.3267 -0.3894  0.1982
   30LEU   HD11 3320   6.484   5.866   6.873 -1.0449  0.6841  2.1894
   30LEU   HD12 3321   6.610   5.815   6.989 -0.8794 -1.3333 -0.3436
   30LEU   HD13 3322   6.656   5.913   6.841 -1.3877  0.5393 -1.3357
   30LEU    CD2 3323   6.467   5.984   7.117  0.4420  0.6715  0.0910
   30LEU   HD21 3324   6.502   5.904   7.186 -0.9744 -1.2721 -1.3530
   30LEU   HD22 3325   6.370   5.939   7.088  0.7956  0.5792 -0.9813
   30LEU   HD23 3326   6.431   6.074   7.170 -0.7056  0.3547 -0.1244
   30LEU      C 3327   6.821   6.264   7.163  0.2468 -0.1586 -0.2693
   30LEU      O 3328   6.858   6.203   7.264 -0.1337 -0.3492 -0.1450
   31ARG      N 3329   6.904   6.350   7.094 -0.8836 -0.5362  0.6071
   31ARG     HN 3330   6.851   6.406   7.030 -2.5664  0.1828  2.5065
   31ARG     CA 3331   7.043   6.386   7.133 -0.0214 -0.2896 -0.3396
   31ARG     HA 3332   7.075   6.472   7.076 -0.6338  1.2706  1.5310
   31ARG     CB 3333   7.062   6.441   7.278  0.9947 -0.2364 -0.0955
   31ARG    HB1 3334   7.171   6.443   7.301  0.7894 -0.2043  0.9319
   31ARG    HB2 3335   7.009   6.369   7.344  1.2406 -3.1859 -2.8367
   31ARG     CG 3336   7.014   6.584   7.309 -0.9466 -0.0227  0.5770
   31ARG    HG1 3337   7.063   6.659   7.243  0.2574 -0.8530  0.4823
   31ARG    HG2 3338   7.048   6.608   7.411  0.5238 -3.1078  0.9440
   31ARG     CD 3339   6.863   6.611   7.297  0.1101 -0.1001  0.0741
   31ARG    HD1 3340   6.807   6.581   7.388  0.9386 -0.7265  0.4005
   31ARG    HD2 3341   6.820   6.554   7.211 -0.7521  2.4115 -1.2463
   31ARG     NE 3342   6.836   6.757   7.268 -0.7147 -0.2865 -0.2079
   31ARG     HE 3343   6.917   6.815   7.276 -1.2799  0.2154  3.0392
   31ARG     CZ 3344   6.713   6.811   7.264 -0.0761  0.2973  0.4323
   31ARG    NH1 3345   6.599   6.747   7.247 -0.4788  0.1870 -0.7695
   31ARG   HH11 3346   6.595   6.649   7.270 -0.6271 -0.0797 -1.8800
   31ARG   HH12 3347   6.514   6.799   7.260 -1.4409 -1.6878  1.3295
   31ARG    NH2 3348   6.712   6.947   7.278  0.9530 -0.4550  0.1597
   31ARG   HH21 3349   6.796   6.998   7.294 -0.3375  2.3147 -1.2752
   31ARG   HH22 3350   6.624   6.994   7.273  1.4660  0.5787  0.7441
   31ARG      C 3351   7.152   6.294   7.088  0.0293 -0.4460 -0.0330
   31ARG      O 3352   7.262   6.292   7.146  0.5424  0.4536 -0.0965
   32LEU      N 3353   7.125   6.225   6.974  0.2366 -0.1052 -0.2708
   32LEU     HN 3354   7.040   6.230   6.922  0.6134  3.2715 -0.7996
   32LEU     CA 3355   7.203   6.111   6.935  0.2751 -0.1706  0.2486
   32LEU     HA 3356   7.268   6.068   7.010  0.0734 -3.4438 -1.2679
   32LEU     CB 3357   7.115   5.985   6.912  0.2160  0.3821 -0.4370
   32LEU    HB1 3358   7.179   5.899   6.881  0.7279  0.6142 -0.0344
   32LEU    HB2 3359   7.041   6.015   6.834  2.0417  3.5772 -1.1199
   32LEU     CG 3360   7.024   5.926   7.023  0.7114  0.1044  0.1543
   32LEU     HG 3361   6.952   6.004   7.056  1.1890  0.7752 -0.3723
   32LEU    CD1 3362   6.951   5.807   6.962 -0.4563 -0.1421 -0.5491
   32LEU   HD11 3363   6.905   5.823   6.862  0.2876  0.7322 -0.7598
   32LEU   HD12 3364   6.881   5.762   7.036  0.3123 -0.9727 -0.3193
   32LEU   HD13 3365   7.013   5.717   6.943 -1.4431 -0.3704 -3.0579
   32LEU    CD2 3366   7.099   5.882   7.146  0.9330 -0.2080 -0.2492
   32LEU   HD21 3367   7.032   5.832   7.219 -0.5476  0.0339 -1.3896
   32LEU   HD22 3368   7.145   5.973   7.189 -0.9113  0.0730  1.2357
   32LEU   HD23 3369   7.173   5.804   7.117  1.1617 -0.0390 -0.1216
   32LEU      C 3370   7.292   6.136   6.817  0.4083  0.5665 -0.6757
   32LEU      O 3371   7.358   6.038   6.769 -0.2980 -0.1422 -0.3835
   33CYS      N 3372   7.309   6.265   6.777 -0.6963  0.3275  0.4758
   33CYS     HN 3373   7.255   6.345   6.803  0.2464  0.7863  1.0526
   33CYS     CA 3374   7.406   6.295   6.667  0.2959 -0.3177  0.1890
   33CYS     HA 3375   7.380   6.221   6.593 -1.6575 -0.9020  1.3495
   33CYS     CB 3376   7.387   6.436   6.602  0.0065 -0.3182 -0.2196
   33CYS    HB1 3377   7.459   6.439   6.518 -1.3972 -1.1597 -1.4786
   33CYS    HB2 3378   7.414   6.514   6.677 -0.1852 -3.0493  2.9211
   33CYS     SG 3379   7.225   6.469   6.543 -0.0856  0.2264  0.1091
   33CYS    HG1 3380   7.215   6.600   6.555  0.7754  0.1074  2.7420
   33CYS      C 3381   7.556   6.280   6.698  0.3890  0.1905 -0.7514
   33CYS      O 3382   7.632   6.228   6.617  0.3198  0.1522 -0.0727
   34ALA      N 3383   7.600   6.311   6.823 -0.0390  0.0172  0.1648
   34ALA     HN 3384   7.532   6.344   6.889  0.9574  0.5156  0.9663
   34ALA     CA 3385   7.734   6.280   6.877 -0.3917  0.8610 -0.3806
   34ALA     HA 3386   7.799   6.346   6.822 -0.7794  1.0863 -0.5778
   34ALA     CB 3387   7.756   6.332   7.023 -1.0546  0.3438  0.0396
   34ALA    HB1 3388   7.703   6.273   7.101 -1.8241  0.1594 -0.6074
   34ALA    HB2 3389   7.731   6.440   7.023 -1.2242  0.3104 -0.6865
   34ALA    HB3 3390   7.864   6.324   7.046 -0.8465  1.6735 -0.3922
   34ALA      C 3391   7.796   6.143   6.854  0.3719  0.9181  0.1673
   34ALA      O 3392   7.915   6.122   6.815 -0.2932 -0.3514 -0.1703
   35TYR      N 3393   7.706   6.041   6.866  0.7790 -0.7948  0.5486
   35TYR     HN 3394   7.614   6.074   6.887  0.5089 -1.4669  0.4279
   35TYR     CA 3395   7.716   5.899   6.866 -0.9832  0.6868  0.0642
   35TYR     HA 3396   7.816   5.874   6.899 -0.2500  2.0315 -1.0203
   35TYR     CB 3397   7.611   5.834   6.958  0.6560 -0.5245 -0.0845
   35TYR    HB1 3398   7.634   5.725   6.964  0.0942 -0.6186  0.3726
   35TYR    HB2 3399   7.514   5.865   6.913  1.0210  1.7335  0.5494
   35TYR     CG 3400   7.606   5.896   7.092  0.4686 -0.0700 -0.5737
   35TYR    CD1 3401   7.477   5.901   7.157  0.5379  0.0661  0.6922
   35TYR    HD1 3402   7.387   5.871   7.104  1.7697 -0.6254 -1.1322
   35TYR    CE1 3403   7.471   5.965   7.281 -0.3539 -0.3001  0.3064
   35TYR    HE1 3404   7.374   5.971   7.329 -1.1602 -4.4968 -0.3828
   35TYR     CZ 3405   7.580   6.021   7.346  0.0620 -0.0534 -0.0002
   35TYR     OH 3406   7.567   6.096   7.464 -0.4754  0.3673  0.0771
   35TYR     HH 3407   7.475   6.093   7.488 -0.2735  1.0549  0.9820
   35TYR    CD2 3408   7.723   5.940   7.167 -0.2853 -0.3212 -0.1429
   35TYR    HD2 3409   7.820   5.942   7.120 -0.0333 -0.7253  0.3525
   35TYR    CE2 3410   7.704   6.014   7.286 -0.5498  0.2389  0.3316
   35TYR    HE2 3411   7.790   6.058   7.334  0.4680 -0.2470 -0.9739
   35TYR      C 3412   7.710   5.841   6.732  0.3761 -0.1717  0.2188
   35TYR      O 3413   7.739   5.724   6.712 -0.7883  0.1997  0.1564
   36CYS      N 3414   7.663   5.921   6.630 -0.0463  0.7593  0.0791
   36CYS     HN 3415   7.652   6.019   6.645  1.0412  1.1246 -1.3487
   36CYS     CA 3416   7.640   5.884   6.494  0.0163 -0.5089  0.8249
   36CYS     HA 3417   7.641   5.777   6.482  1.0849 -0.2327 -3.2586
   36CYS     CB 3418   7.498   5.928   6.443  0.3274 -0.3468 -0.4213
   36CYS    HB1 3419   7.490   5.935   6.332  0.9787 -1.5012 -0.5583
   36CYS    HB2 3420   7.485   6.034   6.472 -1.2135 -0.5729 -0.2251
   36CYS     SG 3421   7.361   5.835   6.516  0.0424  0.5385 -0.1366
   36CYS    HG1 3422   7.375   5.877   6.641  1.5701 -1.6227  0.4875
   36CYS      C 3423   7.747   5.947   6.408  0.0757 -0.3423  0.4120
   36CYS      O 3424   7.742   5.936   6.281 -0.0088 -0.5821 -0.1314
   37CYS      N 3425   7.857   5.999   6.467 -0.7913 -0.4975  0.1691
   37CYS     HN 3426   7.858   5.993   6.567 -1.5027  1.3406  0.3254
   37CYS     CA 3427   7.960   6.057   6.386 -0.4157 -0.3752  0.2624
   37CYS     HA 3428   7.907   6.130   6.328  0.1869  0.1743  0.3999
   37CYS     CB 3429   8.056   6.131   6.486  0.1033  0.7097 -0.7263
   37CYS    HB1 3430   8.064   6.057   6.569 -1.4342 -1.3270 -2.2646
   37CYS    HB2 3431   8.001   6.224   6.514  2.4596  2.0793 -0.4492
   37CYS     SG 3432   8.229   6.160   6.419 -0.1334 -0.0122 -0.2644
   37CYS    HG1 3433   8.200   6.272   6.355  1.6206  0.2306 -0.6745
   37CYS      C 3434   8.025   5.960   6.283 -0.2540 -0.0973 -0.0708
   37CYS      O 3435   8.076   5.999   6.177  0.2595 -0.6969  0.0109
   38ASN      N 3436   8.045   5.834   6.320  0.0875 -0.3946 -0.1269
   38ASN     HN 3437   8.016   5.803   6.410  0.7647 -1.4808 -0.2696
   38ASN     CA 3438   8.096   5.719   6.237  0.2422 -0.3846  0.4041
   38ASN     HA 3439   8.192   5.742   6.194  1.2311 -1.5546  1.8897
   38ASN     CB 3440   8.119   5.601   6.324  0.2787  0.1870  0.5067
   38ASN    HB1 3441   8.194   5.632   6.400 -1.5153  1.7147  1.7581
   38ASN    HB2 3442   8.155   5.522   6.255 -2.4686 -1.5147  0.8767
   38ASN     CG 3443   8.009   5.533   6.406 -0.0056 -0.3037  0.6395
   38ASN    OD1 3444   7.932   5.606   6.460  0.1082 -0.2441 -0.1129
   38ASN    ND2 3445   8.006   5.401   6.414 -0.5666  0.2385 -0.2538
   38ASN   HD21 3446   7.948   5.357   6.484  1.7828 -2.1835  0.3502
   38ASN   HD22 3447   8.082   5.343   6.385  1.0247  1.4015  1.3012
   38ASN      C 3448   8.011   5.683   6.115  0.1635 -0.8558  0.2134
   38ASN      O 3449   8.060   5.665   6.002  0.2540  0.1760 -0.4519
   39ILE      N 3450   7.876   5.685   6.133 -0.1708  0.4173 -0.2978
   39ILE     HN 3451   7.849   5.699   6.228  2.0379 -1.2420  0.6641
   39ILE     CA 3452   7.771   5.653   6.027 -0.7633 -0.0541 -0.3266
   39ILE     HA 3453   7.806   5.560   5.986  1.5701  1.3398 -1.7137
   39ILE     CB 3454   7.632   5.650   6.094  0.1734  0.2377 -0.5917
   39ILE     HB 3455   7.628   5.736   6.164 -0.4475 -0.8698  0.7855
   39ILE    CG2 3456   7.514   5.651   5.993 -0.4110  0.1638 -0.5060
   39ILE   HG21 3457   7.530   5.561   5.930  0.9824  0.2099 -0.2630
   39ILE   HG22 3458   7.505   5.739   5.925 -1.1909 -0.0708 -0.7167
   39ILE   HG23 3459   7.416   5.644   6.045  0.6801  1.0673  1.8298
   39ILE    CG1 3460   7.614   5.527   6.187 -0.1102 -0.0193 -0.1622
   39ILE   HG11 3461   7.706   5.515   6.248 -0.0009 -1.4440 -0.5727
   39ILE   HG12 3462   7.600   5.443   6.115  1.7872 -0.3972 -0.1467
   39ILE     CD 3463   7.498   5.525   6.284 -0.6848 -0.0242  0.4251
   39ILE    HD1 3464   7.408   5.497   6.226 -0.6048 -0.6369  0.5914
   39ILE    HD2 3465   7.485   5.619   6.342 -0.8393 -0.3795  0.9798
   39ILE    HD3 3466   7.502   5.447   6.363 -2.9144 -1.3336 -0.6682
   39ILE      C 3467   7.778   5.760   5.911  0.4448  0.1741  0.0900
   39ILE      O 3468   7.771   5.729   5.791 -0.1825  0.1383 -0.3076
   40VAL      N 3469   7.805   5.884   5.955 -0.0030  0.2122 -0.0028
   40VAL     HN 3470   7.801   5.904   6.053  0.7563  1.4730 -0.2129
   40VAL     CA 3471   7.818   6.005   5.867 -0.2626  0.6064 -0.2314
   40VAL     HA 3472   7.723   6.013   5.817 -2.5664 -0.3111  3.5241
   40VAL     CB 3473   7.835   6.130   5.963 -0.7292  0.0188  0.5279
   40VAL     HB 3474   7.911   6.099   6.038 -1.8129  0.7809  1.9683
   40VAL    CG1 3475   7.884   6.258   5.892 -0.3360  0.0404  0.1578
   40VAL   HG11 3476   7.883   6.341   5.966  2.0558  0.1587  0.1160
   40VAL   HG12 3477   7.814   6.271   5.807 -1.3028  0.2193  0.9560
   40VAL   HG13 3478   7.989   6.248   5.857  0.0738  1.3030  0.9743
   40VAL    CG2 3479   7.707   6.159   6.040  0.1603  0.0365 -0.2923
   40VAL   HG21 3480   7.629   6.162   5.962 -0.0021 -2.4396 -0.3130
   40VAL   HG22 3481   7.711   6.253   6.099  3.3739 -0.8183  1.1202
   40VAL   HG23 3482   7.673   6.068   6.094 -2.7555 -1.3845 -4.0662
   40VAL      C 3483   7.937   5.983   5.768 -0.0463  0.3278  0.5711
   40VAL      O 3484   7.938   6.044   5.664 -0.1177  0.3468  0.1961
   41ASN      N 3485   8.028   5.884   5.799  0.1127  0.1712 -0.0142
   41ASN     HN 3486   8.031   5.853   5.893  0.8642 -0.4312 -0.2262
   41ASN     CA 3487   8.132   5.844   5.705 -0.5205 -0.4522  0.1462
   41ASN     HA 3488   8.144   5.913   5.623  3.9527  0.8152  1.5978
   41ASN     CB 3489   8.266   5.841   5.766  0.2824 -0.4190 -0.5396
   41ASN    HB1 3490   8.343   5.807   5.693  0.2367 -0.2759 -0.6542
   41ASN    HB2 3491   8.268   5.765   5.848 -1.2665 -0.8833 -0.9016
   41ASN     CG 3492   8.318   5.979   5.813  0.0352  0.2398 -0.2834
   41ASN    OD1 3493   8.273   6.083   5.761 -0.5001  0.0187 -0.1392
   41ASN    ND2 3494   8.405   5.974   5.914 -0.0310 -0.3775 -0.2427
   41ASN   HD21 3495   8.446   6.054   5.959 -0.2515 -0.9152  0.9470
   41ASN   HD22 3496   8.446   5.884   5.925  1.4536  0.1083 -1.4955
   41ASN      C 3497   8.114   5.710   5.636  0.1384  0.2039 -0.1499
   41ASN      O 3498   8.192   5.671   5.554 -0.2536  0.1564 -0.1339
   42VAL      N 3499   8.012   5.628   5.673  0.2248  0.1777  0.5060
   42VAL     HN 3500   7.944   5.672   5.731 -1.7743  0.8045 -2.1524
   42VAL     CA 3501   7.978   5.494   5.629  0.0619 -0.2810 -0.6460
   42VAL     HA 3502   7.887   5.482   5.686 -0.1194  2.7070 -0.1549
   42VAL     CB 3503   7.955   5.479   5.477 -0.3321 -0.6846  0.0115
   42VAL     HB 3504   8.025   5.535   5.412  0.4373 -1.5010  0.1162
   42VAL    CG1 3505   7.928   5.329   5.443 -0.1464 -0.7296 -0.5347
   42VAL   HG11 3506   7.844   5.288   5.504 -1.0857 -0.6992 -1.7695
   42VAL   HG12 3507   8.022   5.272   5.459 -0.7694 -1.1538  2.0294
   42VAL   HG13 3508   7.897   5.329   5.336 -0.8232 -1.9036 -0.3569
   42VAL    CG2 3509   7.813   5.543   5.458 -0.2323  0.2647  0.3829
   42VAL   HG21 3510   7.779   5.531   5.353  0.3658 -1.2836  0.3429
   42VAL   HG22 3511   7.818   5.648   5.495 -0.6930  0.3240  0.2803
   42VAL   HG23 3512   7.738   5.492   5.522  1.0494 -1.8289  0.3220
   42VAL      C 3513   8.073   5.385   5.681  0.0184  0.4572  0.9074
   42VAL      O 3514   8.187   5.369   5.631 -0.4642  0.1533 -1.0623
   43SER      N 3515   8.016   5.306   5.776  0.5555 -0.3490 -0.2251
   43SER     HN 3516   7.920   5.322   5.796 -0.0613 -2.9967 -0.5934
   43SER     CA 3517   8.071   5.192   5.835 -0.3770 -0.1976 -0.5140
   43SER     HA 3518   8.177   5.201   5.818 -0.3058 -1.3454 -0.7898
   43SER     CB 3519   8.047   5.189   5.986  0.1729 -0.0680 -1.0688
   43SER    HB1 3520   8.084   5.100   6.041 -1.1928 -0.3436 -0.5454
   43SER    HB2 3521   7.940   5.196   6.014  0.7266 -0.2309  1.3077
   43SER     OG 3522   8.117   5.298   6.050 -0.6612 -0.3079  0.3681
   43SER    HG1 3523   8.077   5.372   6.004  1.1345  1.2981  1.2396
   43SER      C 3524   8.017   5.060   5.772  0.6494 -0.0216  0.4540
   43SER      O 3525   7.901   5.019   5.793 -0.4386  0.4071  0.1297
   44LEU      N 3526   8.105   5.000   5.689  0.3871  0.7195  0.4721
   44LEU     HN 3527   8.190   5.038   5.653 -0.6154  1.6059 -1.0845
   44LEU     CA 3528   8.072   4.874   5.621 -0.4838 -0.1684 -0.5171
   44LEU     HA 3529   7.975   4.834   5.645  0.5876 -2.9860 -0.4997
   44LEU     CB 3530   8.098   4.900   5.472  0.4494  0.4661  0.0195
   44LEU    HB1 3531   8.115   4.809   5.410 -0.3381  1.7853 -2.2653
   44LEU    HB2 3532   8.195   4.953   5.462  0.4330  0.2595 -1.4103
   44LEU     CG 3533   7.977   4.972   5.407  0.0138  0.4853 -0.3739
   44LEU     HG 3534   7.933   5.045   5.479  0.0563  0.6905 -0.5553
   44LEU    CD1 3535   8.023   5.058   5.287 -0.1071  0.5691  0.5446
   44LEU   HD11 3536   8.073   4.998   5.208 -1.6359  0.8787 -0.6998
   44LEU   HD12 3537   8.099   5.133   5.318  1.1716  0.0140 -1.0759
   44LEU   HD13 3538   7.934   5.104   5.240 -0.2082  0.1781  0.3530
   44LEU    CD2 3539   7.866   4.881   5.362  0.0247  0.7762  0.3274
   44LEU   HD21 3540   7.793   4.926   5.291 -0.6703 -1.4603 -0.4479
   44LEU   HD22 3541   7.818   4.826   5.446 -0.7138  2.1664  0.8475
   44LEU   HD23 3542   7.918   4.799   5.308  0.8159  1.4779 -0.0096
   44LEU      C 3543   8.166   4.760   5.652  0.4248 -0.0007  1.2278
   44LEU      O 3544   8.148   4.648   5.610 -0.2041 -0.2488  0.4520
   45VAL      N 3545   8.281   4.791   5.720 -0.0327  0.5735 -0.6231
   45VAL     HN 3546   8.308   4.878   5.761  1.4542 -0.5499  0.9259
   45VAL     CA 3547   8.391   4.696   5.735  0.2432 -0.7408  0.5217
   45VAL     HA 3548   8.404   4.665   5.632 -3.2597  0.1161 -0.3209
   45VAL     CB 3549   8.517   4.765   5.780 -0.1117 -0.1034 -0.1406
   45VAL     HB 3550   8.605   4.701   5.801  1.3807  2.9665  4.3690
   45VAL    CG1 3551   8.570   4.862   5.671 -0.1078 -0.4943 -0.1030
   45VAL   HG11 3552   8.570   4.808   5.574 -0.2602 -1.0412  0.1940
   45VAL   HG12 3553   8.679   4.884   5.683 -0.5264  1.6174  0.1993
   45VAL   HG13 3554   8.518   4.959   5.654  2.4217  0.8912 -0.4656
   45VAL    CG2 3555   8.502   4.844   5.906  1.3281 -0.1043 -0.8046
   45VAL   HG21 3556   8.461   4.945   5.885  0.3286  0.0727  1.7484
   45VAL   HG22 3557   8.601   4.853   5.955  1.0326 -0.1119 -0.2111
   45VAL   HG23 3558   8.426   4.795   5.971 -1.2352  3.5104 -0.7849
   45VAL      C 3559   8.370   4.572   5.813  0.8560 -0.3522 -0.6845
   45VAL      O 3560   8.429   4.467   5.800 -0.5801 -0.1493  1.0959
   46LYS      N 3561   8.275   4.580   5.911 -0.1607 -0.5285  0.3733
   46LYS     HN 3562   8.243   4.674   5.919  1.3434  0.0397  0.1192
   46LYS     CA 3563   8.227   4.470   5.993  0.3098  0.5504  0.1271
   46LYS     HA 3564   8.257   4.379   5.943  1.6623  1.8137 -1.4679
   46LYS     CB 3565   8.313   4.449   6.126  0.4715  1.1564 -0.2884
   46LYS    HB1 3566   8.405   4.405   6.082 -0.7211 -0.1817 -1.5614
   46LYS    HB2 3567   8.257   4.389   6.201 -0.4589  0.9455 -1.1310
   46LYS     CG 3568   8.355   4.582   6.191 -0.2428 -0.6879 -0.9355
   46LYS    HG1 3569   8.271   4.645   6.228  1.6982  0.0023  2.8426
   46LYS    HG2 3570   8.414   4.639   6.116  0.0144 -0.5581 -0.6394
   46LYS     CD 3571   8.434   4.571   6.322  0.1680 -0.7625  0.3700
   46LYS    HD1 3572   8.365   4.548   6.406 -2.0326 -0.4430 -1.2784
   46LYS    HD2 3573   8.479   4.672   6.336  0.6592 -0.7257 -1.2634
   46LYS     CE 3574   8.545   4.466   6.312 -0.9365  0.1574 -0.6185
   46LYS    HE1 3575   8.628   4.488   6.242  0.2101  0.5120  0.7981
   46LYS    HE2 3576   8.505   4.368   6.282  0.3061 -0.5260 -0.1249
   46LYS     NZ 3577   8.616   4.433   6.444 -0.4211  0.7192 -0.1185
   46LYS    HZ1 3578   8.720   4.429   6.432 -0.2333  0.1933  1.4360
   46LYS    HZ2 3579   8.581   4.344   6.485  0.3830  1.0707  1.4108
   46LYS    HZ3 3580   8.601   4.511   6.512  1.6086 -0.3151  1.6410
   46LYS      C 3581   8.075   4.457   5.998  0.0480  0.0198  0.4496
   46LYS      O 3582   8.016   4.352   5.988 -0.2375 -0.2672 -0.0897
   47PRO      N 3583   7.996   4.572   6.004  0.2116 -0.2253 -0.2441
   47PRO     CD 3584   8.033   4.716   6.027  0.4714 -0.4360 -0.0947
   47PRO    HD1 3585   8.068   4.761   5.932  2.7256  1.5278  1.5623
   47PRO    HD2 3586   8.120   4.731   6.094  2.3033  1.1109 -2.6461
   47PRO     CA 3587   7.849   4.558   6.009 -0.5370  0.3401  0.0864
   47PRO     HA 3588   7.815   4.470   6.062 -0.3852 -0.2778 -0.8339
   47PRO     CB 3589   7.800   4.684   6.085  0.4038 -0.1927 -0.2749
   47PRO    HB1 3590   7.786   4.646   6.189 -1.0282  0.7746 -0.0963
   47PRO    HB2 3591   7.702   4.734   6.072  0.8223  1.4496  2.1695
   47PRO     CG 3592   7.910   4.787   6.086  0.0309 -0.3138 -0.4643
   47PRO    HG1 3593   7.880   4.869   6.018 -0.6823  0.0519  0.2815
   47PRO    HG2 3594   7.920   4.825   6.190 -1.3768 -0.7986 -0.1311
   47PRO      C 3595   7.794   4.567   5.871  0.5678  0.2357 -0.8444
   47PRO      O 3596   7.716   4.656   5.847 -0.0506  0.0424  0.2883
   48SER      N 3597   7.839   4.484   5.781  0.0597  0.5664  0.1714
   48SER     HN 3598   7.907   4.417   5.810  0.4583  1.4157  1.3157
   48SER     CA 3599   7.773   4.471   5.647 -0.5822 -0.7088 -0.1471
   48SER     HA 3600   7.728   4.567   5.630 -1.2221 -0.6220  1.7690
   48SER     CB 3601   7.877   4.439   5.538 -0.0615 -0.0788 -0.0506
   48SER    HB1 3602   7.921   4.536   5.507 -1.1498  1.1550  2.0187
   48SER    HB2 3603   7.828   4.388   5.452  0.5093 -1.2511  0.3016
   48SER     OG 3604   7.983   4.365   5.586  0.2279  0.0813 -0.0696
   48SER    HG1 3605   8.044   4.433   5.615  0.1705 -0.1902  0.7224
   48SER      C 3606   7.662   4.370   5.641 -0.5139  0.1122 -0.3905
   48SER      O 3607   7.607   4.348   5.534  0.1552  0.5543 -0.1494
   49PHE      N 3608   7.616   4.316   5.757  0.2005 -0.4467 -0.1532
   49PHE     HN 3609   7.661   4.352   5.838  0.0567 -2.1661  0.7523
   49PHE     CA 3610   7.518   4.213   5.776  0.4399  0.1655 -0.0215
   49PHE     HA 3611   7.561   4.137   5.712 -0.8195  0.1331 -0.8674
   49PHE     CB 3612   7.504   4.193   5.926 -0.0697  0.5411  0.2019
   49PHE    HB1 3613   7.449   4.098   5.939  0.6613  0.2374  1.2769
   49PHE    HB2 3614   7.455   4.280   5.976  1.0092  1.1964  0.1681
   49PHE     CG 3615   7.647   4.181   5.988 -0.4014  0.0888 -0.3049
   49PHE    CD1 3616   7.737   4.089   5.958 -0.1980 -0.2164 -0.3040
   49PHE    HD1 3617   7.720   4.013   5.883  0.8415  0.2452 -1.0419
   49PHE    CE1 3618   7.852   4.073   6.037  0.4433 -0.0114  0.3821
   49PHE    HE1 3619   7.915   3.991   6.007 -2.2127 -1.2410 -2.2971
   49PHE     CZ 3620   7.865   4.147   6.148 -0.2214  0.2427 -0.1996
   49PHE     HZ 3621   7.952   4.136   6.210 -1.2344 -3.8529  0.7845
   49PHE    CD2 3622   7.666   4.266   6.104  0.7751  0.7674 -0.7583
   49PHE    HD2 3623   7.595   4.339   6.138  2.1318  1.8827 -0.2067
   49PHE    CE2 3624   7.772   4.244   6.187 -0.6179  0.4633  0.0111
   49PHE    HE2 3625   7.795   4.302   6.276  0.1398  0.8498 -0.4190
   49PHE      C 3626   7.375   4.237   5.722 -0.6547 -0.0173 -0.2891
   49PHE      O 3627   7.299   4.144   5.697  0.3054  0.6877 -0.1501
   50TYR      N 3628   7.341   4.363   5.700  0.0065  0.1926  0.3185
   50TYR     HN 3629   7.397   4.437   5.734 -2.0762  1.6806  0.6850
   50TYR     CA 3630   7.210   4.406   5.642 -0.4778  0.6626 -0.2619
   50TYR     HA 3631   7.139   4.366   5.714 -0.9113  0.9624 -0.5194
   50TYR     CB 3632   7.177   4.558   5.649  0.6167 -0.1581  0.5404
   50TYR    HB1 3633   7.194   4.585   5.755 -1.2389 -0.4958  0.9578
   50TYR    HB2 3634   7.068   4.572   5.631  0.2998 -2.8108  0.0573
   50TYR     CG 3635   7.261   4.659   5.574  0.6492 -0.3073  0.3572
   50TYR    CD1 3636   7.205   4.781   5.526  0.0839  0.4319  0.3396
   50TYR    HD1 3637   7.098   4.790   5.533 -0.1466 -0.6797 -1.3187
   50TYR    CE1 3638   7.282   4.873   5.456  0.2206 -0.1661 -0.0691
   50TYR    HE1 3639   7.228   4.961   5.425 -3.3226 -2.2733 -0.4383
   50TYR     CZ 3640   7.417   4.854   5.442 -0.2931  0.1819  0.4083
   50TYR     OH 3641   7.488   4.954   5.375  0.7818 -0.0391  0.6016
   50TYR     HH 3642   7.426   5.021   5.347  0.4082 -1.5142 -2.4734
   50TYR    CD2 3643   7.396   4.637   5.545 -0.2060 -0.5796  0.2955
   50TYR    HD2 3644   7.448   4.552   5.587 -0.1886 -0.4727  0.4912
   50TYR    CE2 3645   7.475   4.729   5.478 -0.0717 -0.6918 -0.6746
   50TYR    HE2 3646   7.579   4.712   5.455  0.3497 -1.7312  1.7120
   50TYR      C 3647   7.186   4.342   5.507 -0.3205 -0.3786  0.5888
   50TYR      O 3648   7.076   4.297   5.472 -0.2816 -0.2981 -0.4694
   51VAL      N 3649   7.290   4.334   5.425  0.3113  0.0571  0.0709
   51VAL     HN 3650   7.363   4.399   5.444  0.6261 -0.1068 -0.5635
   51VAL     CA 3651   7.275   4.272   5.289 -0.4417  0.0811  0.2863
   51VAL     HA 3652   7.178   4.294   5.248 -0.7177  0.3758  1.0866
   51VAL     CB 3653   7.372   4.329   5.180 -0.1044 -0.4338 -0.6015
   51VAL     HB 3654   7.391   4.270   5.089 -0.3069 -0.6282 -0.5167
   51VAL    CG1 3655   7.314   4.453   5.122  0.6304 -0.2721  0.0536
   51VAL   HG11 3656   7.222   4.421   5.069  1.2492 -0.3540 -0.9958
   51VAL   HG12 3657   7.383   4.491   5.043  0.0104 -2.5532 -1.6830
   51VAL   HG13 3658   7.295   4.538   5.192 -3.0778  0.5300 -1.6960
   51VAL    CG2 3659   7.510   4.353   5.246  0.2555 -0.6195  0.2418
   51VAL   HG21 3660   7.582   4.368   5.162 -1.2065  0.1463 -0.9243
   51VAL   HG22 3661   7.548   4.264   5.300  0.8682  0.5972  1.8855
   51VAL   HG23 3662   7.520   4.435   5.319 -1.8397  0.2137 -0.3285
   51VAL      C 3663   7.285   4.121   5.292  0.2581 -0.1333 -0.2382
   51VAL      O 3664   7.195   4.061   5.238 -0.7800  0.3474  0.5835
   52TYR      N 3665   7.386   4.067   5.364 -0.1911 -0.6502 -1.2108
   52TYR     HN 3666   7.449   4.121   5.419 -0.5528 -2.9609  1.7655
   52TYR     CA 3667   7.392   3.925   5.395  0.1368  0.3115 -0.1084
   52TYR     HA 3668   7.404   3.879   5.298 -0.1242 -0.9088  0.4164
   52TYR     CB 3669   7.509   3.896   5.497  0.5994  0.9143 -0.2512
   52TYR    HB1 3670   7.523   3.786   5.511 -2.5496  0.3601 -0.9073
   52TYR    HB2 3671   7.472   3.935   5.594  2.6859  2.0678  0.1464
   52TYR     CG 3672   7.642   3.953   5.461 -0.5404  0.1442  0.1799
   52TYR    CD1 3673   7.685   3.953   5.328 -0.0193  0.4969 -0.4613
   52TYR    HD1 3674   7.621   3.917   5.248 -0.0622 -3.1834  1.0633
   52TYR    CE1 3675   7.811   4.012   5.298  0.1277 -0.3698  0.2047
   52TYR    HE1 3676   7.840   4.008   5.194 -0.9368  0.2833 -0.1320
   52TYR     CZ 3677   7.891   4.065   5.401  0.3401 -0.5405  0.0335
   52TYR     OH 3678   8.018   4.121   5.385  0.4559  0.5203  0.1118
   52TYR     HH 3679   8.028   4.183   5.457 -0.7729 -1.4383  2.0976
   52TYR    CD2 3680   7.726   4.000   5.565  0.6969  0.5752  0.9538
   52TYR    HD2 3681   7.694   3.983   5.667 -1.5968  1.2038  0.3934
   52TYR    CE2 3682   7.846   4.060   5.534 -0.6508 -0.2070 -0.1292
   52TYR    HE2 3683   7.908   4.105   5.610  0.1136 -1.7554  0.1923
   52TYR      C 3684   7.262   3.858   5.447 -0.6394 -0.1911 -0.5166
   52TYR      O 3685   7.232   3.745   5.406  0.2449 -0.2165  0.3930
   53SER      N 3686   7.182   3.924   5.537 -0.6049 -0.1672  0.0497
   53SER     HN 3687   7.200   4.014   5.577  0.9981 -1.2921  2.0710
   53SER     CA 3688   7.062   3.867   5.598 -0.5009 -0.4090  0.1899
   53SER     HA 3689   7.087   3.766   5.623  1.5065 -0.3053 -1.1512
   53SER     CB 3690   7.005   3.943   5.718  0.2428 -0.0050  0.2462
   53SER    HB1 3691   7.062   3.905   5.806  1.8773  0.8630 -0.3826
   53SER    HB2 3692   6.898   3.920   5.737  0.6141 -1.4505  0.6774
   53SER     OG 3693   7.014   4.083   5.713  0.0785  0.0819 -0.1452
   53SER    HG1 3694   7.106   4.101   5.735  0.9665  0.0331 -3.3355
   53SER      C 3695   6.949   3.862   5.488 -0.7125  0.3409 -0.6102
   53SER      O 3696   6.854   3.795   5.503  0.0476 -0.1848 -0.4236
   54ARG      N 3697   6.968   3.924   5.369  0.6142  0.6679 -0.4651
   54ARG     HN 3698   7.047   3.984   5.356 -0.1354  1.5313 -1.1377
   54ARG     CA 3699   6.861   3.921   5.268  0.0643  0.6646  0.0350
   54ARG     HA 3700   6.763   3.917   5.313 -0.5222  5.2768 -0.3800
   54ARG     CB 3701   6.866   4.043   5.176 -0.3518  0.7638 -0.2500
   54ARG    HB1 3702   6.791   4.039   5.094  0.0435 -0.9024 -0.5639
   54ARG    HB2 3703   6.967   4.038   5.129 -0.0594  1.3376  0.2983
   54ARG     CG 3704   6.854   4.184   5.239  0.2998  0.3186  0.1348
   54ARG    HG1 3705   6.905   4.256   5.172 -0.4790 -0.0495 -0.8809
   54ARG    HG2 3706   6.912   4.177   5.333 -2.1303 -2.0456  1.6106
   54ARG     CD 3707   6.718   4.247   5.271  0.4072 -0.2841  0.5278
   54ARG    HD1 3708   6.652   4.252   5.182  0.4037  2.0623  0.5949
   54ARG    HD2 3709   6.726   4.352   5.309 -0.6341 -0.2905  0.7869
   54ARG     NE 3710   6.639   4.170   5.376  0.0701  0.4919  0.5206
   54ARG     HE 3711   6.560   4.117   5.345 -1.6475  2.5561  1.1153
   54ARG     CZ 3712   6.684   4.129   5.498  0.0581  1.1170  0.2785
   54ARG    NH1 3713   6.788   4.171   5.558 -0.0930  0.2211  0.6748
   54ARG   HH11 3714   6.844   4.229   5.500 -1.6865  0.7077 -0.4229
   54ARG   HH12 3715   6.823   4.121   5.638 -1.6320  0.0642  1.2742
   54ARG    NH2 3716   6.597   4.054   5.562 -0.0907 -0.2727 -0.0319
   54ARG   HH21 3717   6.512   4.021   5.520  1.1694 -1.5750 -1.7084
   54ARG   HH22 3718   6.610   4.048   5.661  0.5685 -1.0778 -0.1536
   54ARG      C 3719   6.887   3.799   5.171 -0.1248 -0.0285 -0.0096
   54ARG      O 3720   6.816   3.783   5.074 -0.3128  0.2074  0.2993
   55VAL      N 3721   6.984   3.709   5.201 -0.4917  0.6063  1.0186
   55VAL     HN 3722   7.056   3.721   5.269  1.0154 -1.3094 -0.1022
   55VAL     CA 3723   6.999   3.579   5.130 -0.4612 -0.0315  0.4240
   55VAL     HA 3724   6.938   3.576   5.041  0.5528 -1.8198 -0.2571
   55VAL     CB 3725   7.147   3.561   5.098 -0.4133 -0.3841  0.4085
   55VAL     HB 3726   7.205   3.556   5.192 -0.1714 -1.1741  0.2234
   55VAL    CG1 3727   7.177   3.435   5.009 -0.1092 -0.0142 -0.3125
   55VAL   HG11 3728   7.155   3.340   5.061  2.5287 -0.3491  0.2988
   55VAL   HG12 3729   7.278   3.441   4.963 -0.0853 -0.2538 -0.2912
   55VAL   HG13 3730   7.112   3.429   4.919  3.0295 -2.8258 -2.6335
   55VAL    CG2 3731   7.194   3.691   5.027 -0.4607  0.6965 -0.3808
   55VAL   HG21 3732   7.297   3.689   4.986  0.0447 -0.0778  0.8706
   55VAL   HG22 3733   7.191   3.778   5.095  0.7749 -0.5884  1.4142
   55VAL   HG23 3734   7.123   3.706   4.943  0.5812  2.8118 -0.9694
   55VAL      C 3735   6.947   3.470   5.214 -0.4136 -0.3226 -0.0972
   55VAL      O 3736   6.918   3.363   5.168  0.2978  0.3867  0.3461
   56LYS      N 3737   6.937   3.491   5.352 -0.3863 -0.0074 -0.1417
   56LYS     HN 3738   6.964   3.580   5.387  1.0864 -0.6187  0.3445
   56LYS     CA 3739   6.884   3.396   5.448 -0.2168 -0.0077 -0.8733
   56LYS     HA 3740   6.888   3.299   5.400  0.7122 -0.6379  0.4100
   56LYS     CB 3741   6.967   3.384   5.580 -0.6944  0.1541  0.2113
   56LYS    HB1 3742   7.074   3.360   5.562  0.2107  3.0875  1.1595
   56LYS    HB2 3743   6.926   3.299   5.639  0.2784 -0.7203 -0.3402
   56LYS     CG 3744   6.986   3.511   5.653  0.1943 -0.4629  0.5454
   56LYS    HG1 3745   6.885   3.557   5.661 -1.0236 -1.4756 -4.7896
   56LYS    HG2 3746   7.048   3.574   5.585 -0.6218 -0.8571 -0.5837
   56LYS     CD 3747   7.053   3.492   5.794 -0.6411  0.2731 -0.2408
   56LYS    HD1 3748   7.083   3.587   5.843 -2.4007  0.3930  0.6933
   56LYS    HD2 3749   7.144   3.430   5.784 -1.2419 -0.6598  0.0278
   56LYS     CE 3750   6.971   3.413   5.898 -0.3796  0.4169 -0.1365
   56LYS    HE1 3751   7.031   3.374   5.983  0.0556  1.6135  0.1170
   56LYS    HE2 3752   6.929   3.320   5.854 -2.1973  0.4346  1.4097
   56LYS     NZ 3753   6.855   3.481   5.948 -0.5798 -0.1172  0.3956
   56LYS    HZ1 3754   6.795   3.524   5.874  1.5651  1.3018 -0.6146
   56LYS    HZ2 3755   6.887   3.558   6.010 -0.8492  1.7904 -1.6953
   56LYS    HZ3 3756   6.788   3.415   5.992 -2.8327  1.3637 -0.5894
   56LYS      C 3757   6.737   3.423   5.489  0.0477 -0.9528  0.1595
   56LYS      O 3758   6.677   3.340   5.551 -0.7176 -0.1830 -0.4780
   57ASN      N 3759   6.673   3.542   5.461 -0.0634 -0.1448  0.6981
   57ASN     HN 3760   6.728   3.610   5.412 -0.6592  0.0567  0.2909
   57ASN     CA 3761   6.536   3.579   5.473  0.5825 -0.2718 -0.4501
   57ASN     HA 3762   6.474   3.494   5.449  1.2401 -0.7376 -0.5451
   57ASN     CB 3763   6.504   3.639   5.613 -0.5950  0.0461 -0.1988
   57ASN    HB1 3764   6.396   3.664   5.619 -0.5960  0.5608 -1.8680
   57ASN    HB2 3765   6.570   3.727   5.629 -0.6886 -0.0692  0.8854
   57ASN     CG 3766   6.535   3.545   5.722 -0.2105 -0.0949 -0.3475
   57ASN    OD1 3767   6.641   3.548   5.784  0.6973  0.0145 -0.6260
   57ASN    ND2 3768   6.444   3.453   5.760  0.2646 -0.0009 -0.2336
   57ASN   HD21 3769   6.480   3.386   5.825  0.3104  0.2270 -0.0220
   57ASN   HD22 3770   6.345   3.464   5.750  0.1640 -0.8399 -0.2415
   57ASN      C 3771   6.498   3.685   5.373 -0.7542 -0.2933  0.2234
   57ASN      O 3772   6.580   3.736   5.296  0.1526 -0.0968  0.1477
   58LEU      N 3773   6.369   3.718   5.370 -0.4081  0.1111  0.8752
   58LEU     HN 3774   6.306   3.678   5.436 -1.7502 -1.3551 -1.1743
   58LEU     CA 3775   6.312   3.826   5.293  0.3908  0.2456  0.4318
   58LEU     HA 3776   6.337   3.813   5.189 -1.3300  1.9928 -0.2530
   58LEU     CB 3777   6.158   3.825   5.309 -0.0341 -0.3381  0.0388
   58LEU    HB1 3778   6.112   3.894   5.235  1.4433 -0.1324 -0.7486
   58LEU    HB2 3779   6.122   3.877   5.400 -0.3971  1.3650 -1.0329
   58LEU     CG 3780   6.086   3.695   5.281 -0.6868  0.4148 -0.4392
   58LEU     HG 3781   6.116   3.617   5.354  0.0396  1.0986  0.0177
   58LEU    CD1 3782   5.934   3.710   5.297 -0.6218  0.1386  0.3686
   58LEU   HD11 3783   5.905   3.766   5.388  0.0826  1.0969  0.0178
   58LEU   HD12 3784   5.895   3.606   5.301  0.8798 -0.5232 -1.2198
   58LEU   HD13 3785   5.890   3.745   5.202 -3.0912 -4.5991 -0.5342
   58LEU    CD2 3786   6.122   3.651   5.140 -0.0077 -0.0029 -0.0734
   58LEU   HD21 3787   6.102   3.729   5.063  0.2341 -0.3166 -0.4550
   58LEU   HD22 3788   6.083   3.549   5.121  1.7300 -1.0789  1.6925
   58LEU   HD23 3789   6.233   3.638   5.143  0.0211 -0.0552 -1.0054
   58LEU      C 3790   6.372   3.954   5.348 -0.0008 -0.6266  0.7922
   58LEU    OT1 3791   6.356   3.989   5.468 -0.4378  0.3124 -0.6095
   58LEU    OT2 3792   6.418   4.036   5.265 -0.1217 -0.7746  0.0354
    1GLU      N 3793   6.528   4.368   2.404  0.7930 -0.8774 -0.6222
    1GLU    HT1 3794   6.535   4.449   2.340 -0.7730  0.1723  0.4762
    1GLU    HT2 3795   6.545   4.278   2.354  1.6513 -2.5413  2.3766
    1GLU    HT3 3796   6.607   4.368   2.472 -0.2437 -1.2707  0.6409
    1GLU     CA 3797   6.403   4.369   2.483  0.4658  0.3117  0.8875
    1GLU     HA 3798   6.409   4.293   2.559 -1.1067  0.4330  1.1637
    1GLU     CB 3799   6.377   4.504   2.562  0.1740  0.6286  0.4904
    1GLU    HB1 3800   6.268   4.520   2.578  0.0415  0.5947 -0.3122
    1GLU    HB2 3801   6.414   4.586   2.497  0.3810 -0.8060 -1.2597
    1GLU     CG 3802   6.450   4.514   2.693  0.1180 -0.6052  1.0424
    1GLU    HG1 3803   6.560   4.510   2.685  0.0875  0.7729 -0.6389
    1GLU    HG2 3804   6.436   4.434   2.769 -2.3521  0.0683  1.3803
    1GLU     CD 3805   6.430   4.652   2.750 -0.1365  0.5854  0.0737
    1GLU    OE1 3806   6.321   4.682   2.806  0.0118 -0.0615  0.1974
    1GLU    OE2 3807   6.531   4.730   2.747 -0.4052 -0.4256  0.1225
    1GLU      C 3808   6.284   4.341   2.396  0.7475 -0.0034  0.0927
    1GLU      O 3809   6.292   4.344   2.278 -0.4287  0.1628 -0.2640
    2THR      N 3810   6.174   4.306   2.455  0.5217 -0.3215 -0.6308
    2THR     HN 3811   6.173   4.304   2.555 -0.4661  0.6515 -0.6083
    2THR     CA 3812   6.047   4.293   2.386  0.2030  1.2443 -0.0951
    2THR     HA 3813   6.041   4.372   2.312 -1.1343  0.8829 -0.4103
    2THR     CB 3814   6.031   4.161   2.309 -0.0242 -0.2196  0.8736
    2THR     HB 3815   6.096   4.163   2.220 -0.7075  1.2334  0.3820
    2THR    OG1 3816   5.894   4.144   2.268 -0.5133 -1.0124 -0.4830
    2THR    HG1 3817   5.886   4.216   2.205 -0.6823  0.2211  0.8860
    2THR    CG2 3818   6.069   4.044   2.402  0.0680  0.0845 -0.2479
    2THR   HG21 3819   5.990   4.028   2.478 -2.3320  0.9508 -2.4119
    2THR   HG22 3820   6.172   4.045   2.443  0.0164 -0.4851 -0.1044
    2THR   HG23 3821   6.062   3.947   2.348 -2.1277 -0.5072  0.9957
    2THR      C 3822   5.943   4.326   2.486 -0.2088 -0.3767 -0.9281
    2THR      O 3823   5.980   4.321   2.599 -0.7226 -0.1118 -0.5607
    3GLY      N 3824   5.827   4.384   2.457  0.1176 -0.1285  0.0398
    3GLY     HN 3825   5.795   4.389   2.363  0.5075  0.5818 -0.0629
    3GLY     CA 3826   5.726   4.428   2.554 -0.0383  0.0227 -0.0767
    3GLY    HA1 3827   5.637   4.418   2.493 -0.1055 -0.5533  0.1111
    3GLY    HA2 3828   5.736   4.529   2.591  1.2670 -0.7426  1.7845
    3GLY      C 3829   5.696   4.333   2.673 -0.1522  0.1968  0.3505
    3GLY      O 3830   5.670   4.213   2.657  0.0624 -0.0352 -0.0533
    4THR      N 3831   5.705   4.384   2.791  0.8511  0.1571 -0.7352
    4THR     HN 3832   5.726   4.481   2.795  1.3100  0.1942 -2.7088
    4THR     CA 3833   5.716   4.292   2.906 -0.1625 -0.2997 -0.3962
    4THR     HA 3834   5.693   4.188   2.885 -0.2291 -0.5168  0.7118
    4THR     CB 3835   5.851   4.302   2.967 -0.4157  0.3921 -0.2809
    4THR     HB 3836   5.864   4.402   3.015 -1.8326  0.1495  0.6289
    4THR    OG1 3837   5.957   4.274   2.872  0.2773  0.5732 -0.0399
    4THR    HG1 3838   5.951   4.332   2.795  0.1456 -0.9057 -1.2066
    4THR    CG2 3839   5.864   4.189   3.071  0.1982 -0.0015 -0.8073
    4THR   HG21 3840   5.968   4.154   3.088  0.9254  1.7814 -1.3540
    4THR   HG22 3841   5.799   4.108   3.032 -0.6632 -0.9897  2.3748
    4THR   HG23 3842   5.834   4.234   3.169  1.9431  2.4865 -1.3327
    4THR      C 3843   5.615   4.341   2.998 -0.7768 -0.5616  0.4816
    4THR      O 3844   5.637   4.440   3.059 -0.0562  0.1957 -0.0354
    5LEU      N 3845   5.509   4.258   3.018  0.1696 -0.5004  0.1028
    5LEU     HN 3846   5.503   4.173   2.967 -1.2301 -0.7022  0.5581
    5LEU     CA 3847   5.391   4.287   3.106 -0.5995 -0.6159  0.4277
    5LEU     HA 3848   5.350   4.376   3.061  0.6525 -0.6070 -0.7677
    5LEU     CB 3849   5.292   4.170   3.103  0.6321 -0.2036  0.0659
    5LEU    HB1 3850   5.343   4.091   3.163 -0.8708  0.2137  1.9816
    5LEU    HB2 3851   5.269   4.144   2.998  0.0659  1.1060 -0.1562
    5LEU     CG 3852   5.165   4.186   3.186  0.2900  0.0981 -0.0749
    5LEU     HG 3853   5.185   4.215   3.291 -1.1382  0.3114  0.1581
    5LEU    CD1 3854   5.077   4.299   3.127  0.1134 -0.5370  0.2781
    5LEU   HD11 3855   5.051   4.272   3.023 -0.1604  2.3284 -0.4747
    5LEU   HD12 3856   5.124   4.399   3.136 -1.3557  0.0356  2.5202
    5LEU   HD13 3857   4.983   4.302   3.187  0.0383  0.3870  0.1257
    5LEU    CD2 3858   5.091   4.055   3.198 -0.4193 -0.6334  0.6202
    5LEU   HD21 3859   5.140   3.999   3.281  2.0517  1.6149  0.8042
    5LEU   HD22 3860   5.099   3.997   3.104 -1.3422  1.4469 -0.8201
    5LEU   HD23 3861   4.983   4.072   3.218 -0.4711  0.6930 -0.6292
    5LEU      C 3862   5.422   4.325   3.251 -0.0228  0.2737 -0.5803
    5LEU      O 3863   5.364   4.422   3.297 -0.1098 -0.1922 -0.6561
    6ILE      N 3864   5.494   4.243   3.323  0.5625  0.0246 -0.1181
    6ILE     HN 3865   5.535   4.160   3.287  1.0591 -0.5546  1.6486
    6ILE     CA 3866   5.495   4.235   3.462  0.6364  0.1087  0.9018
    6ILE     HA 3867   5.425   4.303   3.508  0.3509  0.9961 -0.7749
    6ILE     CB 3868   5.470   4.094   3.520 -0.1573 -0.0157  0.1185
    6ILE     HB 3869   5.496   4.090   3.628  1.4394  2.1449 -0.1155
    6ILE    CG2 3870   5.319   4.062   3.509  0.0545  0.0501  0.0020
    6ILE   HG21 3871   5.291   4.075   3.403 -3.3625  0.3450  0.8377
    6ILE   HG22 3872   5.260   4.143   3.556 -1.7888  1.1481 -3.8471
    6ILE   HG23 3873   5.276   3.964   3.541  0.0095 -0.1066 -0.5319
    6ILE    CG1 3874   5.556   3.983   3.454  0.5740 -0.9985  0.1107
    6ILE   HG11 3875   5.558   4.001   3.344  0.4629 -2.2727 -0.1131
    6ILE   HG12 3876   5.510   3.883   3.469 -0.5816 -0.8162 -1.8890
    6ILE     CD 3877   5.699   3.985   3.505  0.1253  0.2193  0.0071
    6ILE    HD1 3878   5.758   3.900   3.465 -2.3351 -0.8264 -1.6569
    6ILE    HD2 3879   5.707   3.995   3.615 -4.1372 -0.8006  0.5887
    6ILE    HD3 3880   5.751   4.074   3.465  0.0564 -0.7223 -2.3169
    6ILE      C 3881   5.626   4.288   3.516  0.0658  0.9399  0.3918
    6ILE      O 3882   5.643   4.282   3.636  0.7026  0.1726  0.1451
    7VAL      N 3883   5.714   4.352   3.438  0.0512  0.3465 -0.9211
    7VAL     HN 3884   5.680   4.375   3.347 -0.5116  0.3859 -0.7045
    7VAL     CA 3885   5.838   4.415   3.490  0.1291 -0.3887  0.0467
    7VAL     HA 3886   5.892   4.336   3.540 -1.3923 -1.2957  0.3474
    7VAL     CB 3887   5.930   4.461   3.372  0.3648  0.4952 -0.5706
    7VAL     HB 3888   5.935   4.375   3.302  1.1863  1.6498 -1.9978
    7VAL    CG1 3889   5.859   4.571   3.301  0.6541 -0.6337  1.0380
    7VAL   HG11 3890   5.832   4.663   3.357  0.1842  0.1751 -0.4689
    7VAL   HG12 3891   5.766   4.542   3.247  0.9115  0.7408 -0.1783
    7VAL   HG13 3892   5.925   4.612   3.222  0.4526 -0.6116  0.8808
    7VAL    CG2 3893   6.081   4.472   3.414  0.3967  0.3389 -0.3799
    7VAL   HG21 3894   6.112   4.563   3.468  0.1470  0.7652 -0.9381
    7VAL   HG22 3895   6.143   4.470   3.322 -0.5558 -0.9748 -1.0315
    7VAL   HG23 3896   6.097   4.385   3.481 -1.2022  0.8944  0.7925
    7VAL      C 3897   5.814   4.531   3.594 -0.7627  0.2092  0.5267
    7VAL      O 3898   5.899   4.544   3.679  0.0235  0.1372  0.5033
    8ASN      N 3899   5.699   4.599   3.589  0.4055 -0.0052 -0.3819
    8ASN     HN 3900   5.635   4.590   3.514 -2.4859  1.1406  1.7703
    8ASN     CA 3901   5.659   4.687   3.695 -0.2574 -0.3108 -0.6161
    8ASN     HA 3902   5.732   4.767   3.697  0.5548 -1.0440 -0.2783
    8ASN     CB 3903   5.520   4.751   3.667  0.2437  0.2147 -0.9882
    8ASN    HB1 3904   5.521   4.816   3.577 -1.3160  0.9927 -0.4830
    8ASN    HB2 3905   5.492   4.814   3.755  2.4977 -0.6006  0.4099
    8ASN     CG 3906   5.410   4.647   3.643  0.1393  0.4876  0.5900
    8ASN    OD1 3907   5.437   4.523   3.638  0.2807  0.1278  0.5945
    8ASN    ND2 3908   5.285   4.695   3.619  0.4765  0.2906 -0.3748
    8ASN   HD21 3909   5.219   4.631   3.580 -0.2380  0.8324 -0.0797
    8ASN   HD22 3910   5.257   4.791   3.616  0.1921  0.2086 -0.4034
    8ASN      C 3911   5.665   4.629   3.834 -0.1822  0.0836  0.3825
    8ASN      O 3912   5.704   4.696   3.929 -0.3128  0.1886 -0.5511
    9SER      N 3913   5.622   4.501   3.843 -0.0704 -0.8112 -0.0760
    9SER     HN 3914   5.576   4.452   3.769 -0.2897  0.6286 -0.9515
    9SER     CA 3915   5.622   4.428   3.970  0.8190  0.6239 -0.2400
    9SER     HA 3916   5.584   4.493   4.048  1.1599 -1.8722  2.1604
    9SER     CB 3917   5.530   4.302   3.974 -0.1033 -0.3271  1.1387
    9SER    HB1 3918   5.436   4.329   3.922  1.8442  0.8474 -2.1120
    9SER    HB2 3919   5.501   4.272   4.077 -0.4854 -0.8027  0.8999
    9SER     OG 3920   5.587   4.189   3.915 -0.1785 -0.1245  0.1732
    9SER    HG1 3921   5.595   4.207   3.821 -0.3407 -1.2034 -0.0606
    9SER      C 3922   5.763   4.391   4.009 -0.2887 -0.2069  0.2991
    9SER      O 3923   5.794   4.394   4.129 -0.9304 -0.3443  0.0239
   10VAL      N 3924   5.850   4.362   3.912  0.1474  0.6610 -0.6275
   10VAL     HN 3925   5.825   4.372   3.816  1.0991  0.0141 -0.9657
   10VAL     CA 3926   5.989   4.326   3.935  0.4093 -0.4339  0.0776
   10VAL     HA 3927   6.006   4.256   4.016 -0.1913 -1.5835 -0.7504
   10VAL     CB 3928   6.041   4.264   3.804 -0.3597 -0.0500 -0.0138
   10VAL     HB 3929   6.025   4.344   3.730 -4.3203  1.2940  2.0065
   10VAL    CG1 3930   6.194   4.233   3.819  0.0676  0.1025 -0.6646
   10VAL   HG11 3931   6.198   4.149   3.891 -2.7296 -0.0880 -0.6278
   10VAL   HG12 3932   6.249   4.326   3.846  0.9892 -0.6654  0.1817
   10VAL   HG13 3933   6.227   4.194   3.720 -0.0257 -0.9547 -0.2879
   10VAL    CG2 3934   5.968   4.139   3.770  0.2761  0.1320  0.8647
   10VAL   HG21 3935   5.947   4.089   3.867  0.7280 -1.5131  0.1407
   10VAL   HG22 3936   6.029   4.070   3.709  0.5737 -0.3049  1.6405
   10VAL   HG23 3937   5.878   4.154   3.707  0.5521  0.1038  0.4595
   10VAL      C 3938   6.079   4.444   3.974 -0.5871 -0.6668  0.6552
   10VAL      O 3939   6.154   4.440   4.069  0.0394  0.3299 -0.4475
   11LEU      N 3940   6.068   4.567   3.907 -0.5904 -0.0145  0.0159
   11LEU     HN 3941   5.999   4.573   3.835  1.1894  0.2140 -1.7928
   11LEU     CA 3942   6.127   4.693   3.952 -0.5095  0.5109 -0.0411
   11LEU     HA 3943   6.233   4.679   3.962 -0.5453  0.1125 -0.2029
   11LEU     CB 3944   6.123   4.810   3.840  0.2136  0.3839  0.3941
   11LEU    HB1 3945   6.142   4.752   3.747 -2.2719 -1.8358  1.1531
   11LEU    HB2 3946   6.212   4.873   3.861  1.1796 -1.0524  0.7605
   11LEU     CG 3947   5.998   4.889   3.813 -0.0852 -1.0496 -0.3127
   11LEU     HG 3948   5.913   4.825   3.847 -1.1761 -0.0534 -1.0832
   11LEU    CD1 3949   5.994   5.032   3.875 -0.8128  0.0594 -0.2341
   11LEU   HD11 3950   5.913   5.096   3.833 -0.6191  1.8711  1.9710
   11LEU   HD12 3951   6.089   5.086   3.853 -0.0623 -0.5470  1.3429
   11LEU   HD13 3952   5.985   5.033   3.985  0.0847 -1.8322 -0.1084
   11LEU    CD2 3953   5.966   4.923   3.664  0.4604  0.6489 -0.3793
   11LEU   HD21 3954   6.041   4.989   3.615  0.6727  0.0023 -0.9339
   11LEU   HD22 3955   5.868   4.974   3.649  0.5592  0.7157 -0.7913
   11LEU   HD23 3956   5.962   4.826   3.610 -2.2519 -1.1552  2.6742
   11LEU      C 3957   6.087   4.739   4.087  0.1056 -0.1579 -0.3254
   11LEU      O 3958   6.176   4.771   4.173 -0.3115 -0.4945  0.1242
   12LEU      N 3959   5.955   4.733   4.123 -0.4732 -0.3646  1.5955
   12LEU     HN 3960   5.883   4.709   4.059  0.4815 -0.0883  0.3741
   12LEU     CA 3961   5.903   4.762   4.254  0.2197 -0.0005 -0.0814
   12LEU     HA 3962   5.924   4.863   4.286 -0.0242  0.1887 -0.5069
   12LEU     CB 3963   5.757   4.759   4.241 -0.6808 -0.2569  0.2730
   12LEU    HB1 3964   5.720   4.658   4.211  2.3705 -0.7573 -2.3086
   12LEU    HB2 3965   5.728   4.826   4.157  1.7535 -0.4388 -0.7985
   12LEU     CG 3966   5.674   4.808   4.366 -0.3098 -0.2990 -0.3060
   12LEU     HG 3967   5.579   4.836   4.316 -0.1057  0.6239 -0.1955
   12LEU    CD1 3968   5.649   4.697   4.471  0.7269  0.1855  0.3816
   12LEU   HD11 3969   5.737   4.686   4.538  1.1835 -3.4057 -0.6291
   12LEU   HD12 3970   5.642   4.600   4.417  0.9471  1.4255 -1.9948
   12LEU   HD13 3971   5.557   4.716   4.531  0.1843  0.4586 -0.5232
   12LEU    CD2 3972   5.731   4.932   4.450  1.0875 -0.0080  0.4454
   12LEU   HD21 3973   5.821   4.899   4.506 -0.1532 -2.5587  1.0935
   12LEU   HD22 3974   5.656   4.948   4.530  0.0349 -0.9727 -0.3073
   12LEU   HD23 3975   5.755   5.016   4.382 -2.3918  0.3107 -0.6018
   12LEU      C 3976   5.951   4.674   4.359  0.3473  0.4936  0.5183
   12LEU      O 3977   5.988   4.716   4.462  0.5515  0.0637 -0.0482
   13PHE      N 3978   5.962   4.542   4.333 -0.4230  1.0887 -0.4319
   13PHE     HN 3979   5.912   4.504   4.255  1.5443 -1.1845 -0.6953
   13PHE     CA 3980   6.028   4.447   4.419  0.4597 -0.0515 -0.4070
   13PHE     HA 3981   5.975   4.449   4.513 -0.4042  0.6167 -0.8945
   13PHE     CB 3982   6.016   4.299   4.364 -0.3300 -0.3973  0.3016
   13PHE    HB1 3983   6.073   4.302   4.269  0.0453  2.9416  0.5036
   13PHE    HB2 3984   5.909   4.276   4.342  0.0106 -1.5077 -0.2952
   13PHE     CG 3985   6.072   4.190   4.454 -0.0099 -0.5722  0.7261
   13PHE    CD1 3986   6.119   4.069   4.398 -0.0378 -0.0313  0.6016
   13PHE    HD1 3987   6.127   4.071   4.290 -0.6059  1.1298  0.5667
   13PHE    CE1 3988   6.151   3.959   4.479 -0.4466  0.7657 -0.1051
   13PHE    HE1 3989   6.189   3.863   4.447 -0.2995  1.2408 -1.4149
   13PHE     CZ 3990   6.150   3.975   4.615 -0.0766 -0.3749 -1.0353
   13PHE     HZ 3991   6.181   3.890   4.674 -0.2511  1.0012  1.1567
   13PHE    CD2 3992   6.072   4.199   4.594 -0.2144  0.0954  0.0158
   13PHE    HD2 3993   6.031   4.289   4.636  0.8083  1.1092 -1.0712
   13PHE    CE2 3994   6.111   4.096   4.676 -0.0878  0.0088 -0.3848
   13PHE    HE2 3995   6.105   4.114   4.782  0.1448  0.8368 -0.5066
   13PHE      C 3996   6.174   4.483   4.446 -0.4549  0.2915  0.4670
   13PHE      O 3997   6.210   4.486   4.563 -0.0521  0.1736  1.0207
   14LEU      N 3998   6.258   4.512   4.342  0.0156 -0.2259  0.1371
   14LEU     HN 3999   6.231   4.492   4.248 -0.2402 -2.2519  0.5876
   14LEU     CA 4000   6.389   4.568   4.374 -0.5253 -0.3451  0.3992
   14LEU     HA 4001   6.442   4.493   4.432 -1.0243  0.4939  1.9951
   14LEU     CB 4002   6.462   4.577   4.236  0.1508  0.3816  0.1951
   14LEU    HB1 4003   6.397   4.631   4.164  0.4977  1.4823  0.6831
   14LEU    HB2 4004   6.477   4.473   4.202  1.7608  0.3846  0.8097
   14LEU     CG 4005   6.604   4.640   4.241 -0.4731  0.5466 -0.6407
   14LEU     HG 4006   6.598   4.734   4.301  1.9593  1.7114 -2.0501
   14LEU    CD1 4007   6.705   4.561   4.332 -0.7563 -0.3732  0.2519
   14LEU   HD11 4008   6.731   4.474   4.268  1.6468  2.4871 -3.0424
   14LEU   HD12 4009   6.649   4.534   4.425 -2.6350 -0.5107 -0.8730
   14LEU   HD13 4010   6.789   4.630   4.355 -1.8494  1.4415 -0.8909
   14LEU    CD2 4011   6.663   4.674   4.101  0.4118  0.6971  0.2992
   14LEU   HD21 4012   6.751   4.743   4.105 -2.5061  4.8135  0.3818
   14LEU   HD22 4013   6.582   4.730   4.049 -2.8116 -0.7108  3.4517
   14LEU   HD23 4014   6.701   4.579   4.057 -0.7276  0.7657 -0.8938
   14LEU      C 4015   6.391   4.703   4.455 -0.2464  0.4316  0.0612
   14LEU      O 4016   6.474   4.723   4.549 -0.4236 -0.0020  0.0862
   15ALA      N 4017   6.294   4.793   4.422  0.0284  0.5046 -1.2315
   15ALA     HN 4018   6.223   4.768   4.357 -0.3140 -0.3360 -0.5501
   15ALA     CA 4019   6.276   4.921   4.493 -0.0636  1.2419 -0.2864
   15ALA     HA 4020   6.370   4.974   4.499  0.1207  0.9055 -0.1533
   15ALA     CB 4021   6.175   5.014   4.429 -0.5479  0.0538  0.8061
   15ALA    HB1 4022   6.154   5.095   4.502 -2.6257 -0.3643  0.7377
   15ALA    HB2 4023   6.081   4.955   4.422 -0.8092  0.1895  2.5885
   15ALA    HB3 4024   6.211   5.055   4.333 -3.1938  1.8749  0.4808
   15ALA      C 4025   6.244   4.906   4.640 -0.4629 -0.6585 -0.7353
   15ALA      O 4026   6.299   4.979   4.726  0.3880 -0.4151 -0.6211
   16PHE      N 4027   6.155   4.810   4.669 -0.1139  0.6740 -0.1548
   16PHE     HN 4028   6.112   4.755   4.598 -0.6503 -1.2191  1.5363
   16PHE     CA 4029   6.106   4.769   4.800  0.4291  0.2478  0.0093
   16PHE     HA 4030   6.061   4.854   4.851 -1.2294  0.8959 -2.3855
   16PHE     CB 4031   5.994   4.664   4.774 -0.3815 -0.4951  0.1758
   16PHE    HB1 4032   6.022   4.602   4.686  1.1961 -1.0972  1.0554
   16PHE    HB2 4033   5.900   4.719   4.752  0.8413  0.8647 -2.0399
   16PHE     CG 4034   5.972   4.567   4.890 -0.5704 -0.0038 -0.0403
   16PHE    CD1 4035   6.014   4.435   4.876 -0.4630 -0.5156  0.3144
   16PHE    HD1 4036   6.065   4.411   4.785 -0.4238 -2.2521  0.7706
   16PHE    CE1 4037   6.017   4.347   4.984  0.1735 -0.4569  0.7534
   16PHE    HE1 4038   6.062   4.248   4.980 -0.5886 -0.8716  1.8612
   16PHE     CZ 4039   5.960   4.386   5.103  0.0479  0.5663 -0.0426
   16PHE     HZ 4040   5.960   4.325   5.193  3.6961 -0.4237 -0.5507
   16PHE    CD2 4041   5.914   4.612   5.011 -0.6222  0.4676 -0.1588
   16PHE    HD2 4042   5.881   4.713   5.032  0.5579  0.6838  0.7255
   16PHE    CE2 4043   5.917   4.515   5.117  0.4765 -0.0411 -0.1150
   16PHE    HE2 4044   5.870   4.539   5.211  0.0874  0.1193 -0.3431
   16PHE      C 4045   6.222   4.724   4.882  0.3375 -0.2034 -0.1126
   16PHE      O 4046   6.238   4.762   4.998 -0.3916  0.3361 -0.3156
   17VAL      N 4047   6.316   4.646   4.824  0.2355 -0.4214 -0.0768
   17VAL     HN 4048   6.322   4.624   4.727  4.2939  3.8080 -1.1839
   17VAL     CA 4049   6.428   4.584   4.906  0.1390  0.7082 -0.0079
   17VAL     HA 4050   6.391   4.550   5.001  0.1713  3.1235  0.9387
   17VAL     CB 4051   6.480   4.462   4.832 -0.1812 -0.1056  0.7884
   17VAL     HB 4052   6.505   4.500   4.731 -0.3839  0.6234  1.0015
   17VAL    CG1 4053   6.602   4.402   4.899  0.7193  0.2710  0.5032
   17VAL   HG11 4054   6.589   4.364   5.003  1.6943 -1.7584 -0.0521
   17VAL   HG12 4055   6.685   4.476   4.903  2.0363 -1.0738 -0.5531
   17VAL   HG13 4056   6.637   4.321   4.831 -1.6317  0.1187 -0.6025
   17VAL    CG2 4057   6.379   4.352   4.815  0.0034  0.6749  0.4352
   17VAL   HG21 4058   6.433   4.268   4.766 -0.1583  0.9019 -0.1385
   17VAL   HG22 4059   6.291   4.370   4.751  0.1869  1.4569  0.3964
   17VAL   HG23 4060   6.339   4.321   4.914 -0.7045 -0.8309 -0.2871
   17VAL      C 4061   6.536   4.683   4.939 -1.0984 -0.3730 -0.0494
   17VAL      O 4062   6.592   4.690   5.048  0.2727 -0.1771  0.1661
   18VAL      N 4063   6.581   4.768   4.841 -0.3370 -0.3127  0.3936
   18VAL     HN 4064   6.548   4.751   4.748 -0.8914 -0.8442  0.6812
   18VAL     CA 4065   6.677   4.878   4.854 -0.0083  0.1253  0.5392
   18VAL     HA 4066   6.766   4.833   4.896 -0.5459 -0.1951  1.3753
   18VAL     CB 4067   6.734   4.927   4.724  0.5837  0.0918  0.2383
   18VAL     HB 4068   6.815   5.001   4.743  1.1769 -0.3539 -0.5318
   18VAL    CG1 4069   6.794   4.817   4.638 -0.3469 -0.4466 -0.5387
   18VAL   HG11 4070   6.876   4.761   4.689 -3.0641 -0.8392  3.9308
   18VAL   HG12 4071   6.844   4.863   4.551  2.3012  2.4958  2.2575
   18VAL   HG13 4072   6.726   4.737   4.604 -1.5280  1.2931 -2.4993
   18VAL    CG2 4073   6.633   5.004   4.640 -0.2652  0.2172  0.1329
   18VAL   HG21 4074   6.607   5.097   4.695  2.0869  1.5511 -0.8580
   18VAL   HG22 4075   6.538   4.951   4.618  1.0509 -2.1331 -0.2890
   18VAL   HG23 4076   6.694   5.038   4.554  0.1906  2.4678  1.2648
   18VAL      C 4077   6.618   4.985   4.947  0.0924 -0.3738 -0.1015
   18VAL      O 4078   6.685   5.037   5.036 -0.1592  0.0441 -0.0324
   19PHE      N 4079   6.487   5.014   4.943 -0.0618  0.6598 -0.2772
   19PHE     HN 4080   6.442   4.981   4.861  0.5902  2.1900 -1.3025
   19PHE     CA 4081   6.416   5.097   5.044 -0.2476 -0.0885  0.1587
   19PHE     HA 4082   6.467   5.192   5.050  0.3318 -0.3402 -0.6701
   19PHE     CB 4083   6.263   5.108   5.009  0.2852 -0.3343 -0.1062
   19PHE    HB1 4084   6.222   5.007   4.985 -0.1275  0.4137 -2.9104
   19PHE    HB2 4085   6.248   5.159   4.911 -2.9384 -0.7406  0.0593
   19PHE     CG 4086   6.166   5.171   5.111 -1.1273  0.0050  0.6059
   19PHE    CD1 4087   6.031   5.133   5.115 -0.5306 -0.0214 -0.5413
   19PHE    HD1 4088   6.003   5.045   5.059 -2.0652 -1.2657  2.0138
   19PHE    CE1 4089   5.934   5.211   5.180 -0.2397 -0.3701 -0.6102
   19PHE    HE1 4090   5.835   5.168   5.188  0.1980 -1.0957  2.1315
   19PHE     CZ 4091   5.973   5.319   5.262 -0.2716  0.4367  0.1024
   19PHE     HZ 4092   5.903   5.376   5.320  0.0162  1.5628 -0.6171
   19PHE    CD2 4093   6.200   5.283   5.187 -0.5375 -0.3345  0.2753
   19PHE    HD2 4094   6.300   5.316   5.166 -0.4021 -1.7761 -1.6712
   19PHE    CE2 4095   6.107   5.363   5.256  0.5300 -0.7267 -0.6053
   19PHE    HE2 4096   6.142   5.442   5.321  1.2247 -0.6540 -1.0582
   19PHE      C 4097   6.434   5.039   5.186  0.7341  0.6675  0.1409
   19PHE      O 4098   6.467   5.107   5.284 -0.4418  0.0316  0.9195
   20LEU      N 4099   6.416   4.906   5.195 -0.0763 -0.5564 -0.5795
   20LEU     HN 4100   6.398   4.856   5.110 -1.9058 -1.6628  0.4044
   20LEU     CA 4101   6.432   4.828   5.315  0.2508 -0.4110  0.0076
   20LEU     HA 4102   6.370   4.879   5.387 -0.7489 -0.5416 -0.7464
   20LEU     CB 4103   6.387   4.682   5.284 -0.0354 -0.6335  0.2588
   20LEU    HB1 4104   6.455   4.628   5.214 -2.4903 -1.7433 -1.4068
   20LEU    HB2 4105   6.293   4.707   5.231 -0.0384  1.7795  1.3013
   20LEU     CG 4106   6.358   4.587   5.400 -0.3865 -0.0862 -0.2582
   20LEU     HG 4107   6.282   4.515   5.362 -2.1392 -0.2583  3.2086
   20LEU    CD1 4108   6.476   4.506   5.451 -1.1431  0.3403 -0.6254
   20LEU   HD11 4109   6.523   4.444   5.372 -0.9310  0.7142 -0.7947
   20LEU   HD12 4110   6.436   4.432   5.524  1.8480 -0.3258  0.4871
   20LEU   HD13 4111   6.557   4.569   5.494  0.3976 -1.0572 -1.3959
   20LEU    CD2 4112   6.282   4.657   5.511  0.2450  0.2603 -0.3217
   20LEU   HD21 4113   6.334   4.741   5.563  0.1133  0.4190 -0.4457
   20LEU   HD22 4114   6.267   4.587   5.596 -0.3668 -0.3098 -0.9000
   20LEU   HD23 4115   6.183   4.700   5.484 -0.9957 -0.9490  1.9773
   20LEU      C 4116   6.568   4.827   5.363 -0.5345 -0.3000  0.8411
   20LEU      O 4117   6.591   4.861   5.480 -0.2715  1.0981 -0.0419
   21LEU      N 4118   6.665   4.803   5.279 -0.3460 -0.1976  0.2953
   21LEU     HN 4119   6.643   4.767   5.188 -1.6572 -1.9796  1.2395
   21LEU     CA 4120   6.809   4.804   5.320  0.1292 -0.3942  0.3865
   21LEU     HA 4121   6.826   4.742   5.407  1.4685 -0.7193 -0.0678
   21LEU     CB 4122   6.906   4.770   5.203 -0.4030  0.0035 -0.3027
   21LEU    HB1 4123   7.007   4.802   5.237 -0.2281 -0.9663  0.1094
   21LEU    HB2 4124   6.873   4.825   5.112  1.9271  3.3865  0.6713
   21LEU     CG 4125   6.910   4.624   5.162  0.2385  0.0374 -0.1577
   21LEU     HG 4126   6.807   4.581   5.162 -0.1593  0.9637 -0.4301
   21LEU    CD1 4127   6.965   4.605   5.014  0.1256  0.0525  0.1379
   21LEU   HD11 4128   7.072   4.636   5.014  0.4910 -1.0266  2.2868
   21LEU   HD12 4129   6.914   4.674   4.944 -2.3301 -0.3612  1.4257
   21LEU   HD13 4130   6.954   4.500   4.977  0.7201 -0.2641  0.8465
   21LEU    CD2 4131   6.999   4.548   5.265 -0.0713 -0.0892 -0.1977
   21LEU   HD21 4132   7.014   4.440   5.242  0.6239 -0.2233  0.8302
   21LEU   HD22 4133   6.956   4.562   5.366  0.5501  1.6967 -0.1450
   21LEU   HD23 4134   7.097   4.601   5.268 -0.5115  0.6941  1.5755
   21LEU      C 4135   6.855   4.936   5.381 -0.3827 -0.0425 -0.0342
   21LEU      O 4136   6.927   4.942   5.477 -0.0533 -0.4442 -0.6932
   22VAL      N 4137   6.818   5.050   5.319 -0.5672  0.2540  0.3044
   22VAL     HN 4138   6.764   5.046   5.235  2.8821  0.7566 -2.1713
   22VAL     CA 4139   6.856   5.180   5.369  0.1230 -0.3671  0.1146
   22VAL     HA 4140   6.953   5.175   5.417 -1.3461 -1.1726  3.2671
   22VAL     CB 4141   6.863   5.281   5.262 -0.0530  0.0810  0.1684
   22VAL     HB 4142   6.761   5.307   5.227  0.6619  0.4039 -1.7932
   22VAL    CG1 4143   6.930   5.413   5.325  0.3119  0.1909 -0.5073
   22VAL   HG11 4144   7.030   5.384   5.364 -0.7082 -2.2705  0.4762
   22VAL   HG12 4145   6.870   5.461   5.404  0.8913 -0.3340  0.2609
   22VAL   HG13 4146   6.955   5.475   5.236  1.4165 -1.9410 -1.7624
   22VAL    CG2 4147   6.951   5.232   5.139 -0.0866  0.5488 -0.2995
   22VAL   HG21 4148   6.975   5.315   5.069  1.3410  1.4313  1.1621
   22VAL   HG22 4149   6.899   5.146   5.092 -1.1032  1.5351 -1.0466
   22VAL   HG23 4150   7.045   5.184   5.174  0.9220  1.8530 -1.1054
   22VAL      C 4151   6.781   5.222   5.485 -0.3910 -0.3508  0.2403
   22VAL      O 4152   6.835   5.289   5.576 -0.0050 -0.1095  0.1269
   23THR      N 4153   6.657   5.172   5.489  0.3190  0.3067  0.0980
   23THR     HN 4154   6.611   5.140   5.407  1.4298 -1.3624  0.0707
   23THR     CA 4155   6.571   5.172   5.607  0.1438  0.7780 -0.3864
   23THR     HA 4156   6.561   5.276   5.636 -1.1491  0.1408  1.7050
   23THR     CB 4157   6.430   5.122   5.577 -0.0121 -0.8853 -0.0581
   23THR     HB 4158   6.431   5.025   5.523 -2.4031 -0.4466 -0.9781
   23THR    OG1 4159   6.382   5.223   5.494  0.2265 -0.5749  0.1081
   23THR    HG1 4160   6.391   5.185   5.406  0.0059  0.0889 -0.2072
   23THR    CG2 4161   6.325   5.112   5.694 -0.7131 -0.2946  0.2169
   23THR   HG21 4162   6.329   5.190   5.773  2.4657  0.1116 -0.2059
   23THR   HG22 4163   6.338   5.016   5.748 -0.1834 -1.0381 -1.1854
   23THR   HG23 4164   6.223   5.118   5.651 -0.0533  1.8834 -1.1924
   23THR      C 4165   6.622   5.099   5.737 -0.4393  0.2149  0.1252
   23THR      O 4166   6.625   5.153   5.845  0.2850 -0.2086  0.3854
   24LEU      N 4167   6.689   4.979   5.713  0.3972 -0.0131 -0.4422
   24LEU     HN 4168   6.696   4.941   5.622  1.0761  1.5910 -1.1091
   24LEU     CA 4169   6.769   4.908   5.810 -0.3943  0.0861 -0.2356
   24LEU     HA 4170   6.711   4.899   5.901  0.7832 -1.3669  0.4284
   24LEU     CB 4171   6.832   4.772   5.766  0.2044  0.4559  0.6043
   24LEU    HB1 4172   6.886   4.735   5.855  0.0602 -0.5266  0.2900
   24LEU    HB2 4173   6.908   4.787   5.686 -0.7232 -0.8068 -0.5563
   24LEU     CG 4174   6.722   4.675   5.729  0.2873  0.7678 -0.1631
   24LEU     HG 4175   6.659   4.719   5.649 -0.3321  2.0852  1.0039
   24LEU    CD1 4176   6.776   4.542   5.679  0.4004  0.3576  0.3050
   24LEU   HD11 4177   6.828   4.479   5.755  0.4276 -1.5847 -1.2256
   24LEU   HD12 4178   6.840   4.566   5.592  0.5728  1.3755  0.6969
   24LEU   HD13 4179   6.691   4.482   5.640  1.3160  0.1103 -1.3948
   24LEU    CD2 4180   6.624   4.640   5.848 -0.4828  0.3793  0.2201
   24LEU   HD21 4181   6.550   4.568   5.807  0.2106  0.2717 -0.8834
   24LEU   HD22 4182   6.567   4.732   5.876 -1.9812  0.0586 -1.5094
   24LEU   HD23 4183   6.673   4.598   5.938  0.4736  1.6795  0.3345
   24LEU      C 4184   6.889   4.994   5.856 -0.3824  0.0856  0.8115
   24LEU      O 4185   6.910   5.018   5.975  0.2163 -0.1706  0.2663
   25ALA      N 4186   6.974   5.053   5.765 -0.4867  0.0543 -0.1757
   25ALA     HN 4187   6.979   5.029   5.669  3.2194 -2.2408  0.4092
   25ALA     CA 4188   7.082   5.142   5.795 -0.3505  0.3228 -0.0565
   25ALA     HA 4189   7.154   5.081   5.848  1.2262  0.2442 -2.1595
   25ALA     CB 4190   7.155   5.178   5.665 -0.1369  0.1094 -0.0992
   25ALA    HB1 4191   7.095   5.241   5.595 -1.2614  0.6430  1.2954
   25ALA    HB2 4192   7.181   5.082   5.615 -1.0351 -0.7974  1.0886
   25ALA    HB3 4193   7.253   5.227   5.682 -0.2397  1.3056 -2.4697
   25ALA      C 4194   7.037   5.266   5.872 -0.2405 -0.0327  0.5796
   25ALA      O 4195   7.099   5.313   5.964  0.6569 -0.4224 -0.5684
   26ILE      N 4196   6.924   5.326   5.832 -0.0767 -0.6333 -0.4998
   26ILE     HN 4197   6.876   5.288   5.753  0.0563 -1.7600 -0.0493
   26ILE     CA 4198   6.861   5.438   5.901 -0.7236  0.2341 -0.3076
   26ILE     HA 4199   6.940   5.511   5.915  1.7960 -2.0695 -1.7047
   26ILE     CB 4200   6.758   5.502   5.811  0.6611  0.0219 -0.2046
   26ILE     HB 4201   6.704   5.421   5.758  2.8140 -0.9577 -0.9690
   26ILE    CG2 4202   6.639   5.576   5.876 -0.1347 -0.6451 -0.3500
   26ILE   HG21 4203   6.679   5.653   5.946 -0.3434  0.3250 -1.2732
   26ILE   HG22 4204   6.580   5.527   5.956 -0.0462  3.1103  2.2911
   26ILE   HG23 4205   6.567   5.622   5.806 -0.3498 -1.0463 -0.3904
   26ILE    CG1 4206   6.832   5.581   5.706  0.0094  0.2013  0.3072
   26ILE   HG11 4207   6.759   5.602   5.625  0.1105 -1.1721 -0.1754
   26ILE   HG12 4208   6.923   5.531   5.665 -0.1193  1.1172 -1.1700
   26ILE     CD 4209   6.886   5.715   5.773  0.0128  0.5716  0.1573
   26ILE    HD1 4210   6.940   5.758   5.686  1.5228 -1.9186 -0.2281
   26ILE    HD2 4211   6.957   5.695   5.856 -0.0931  0.7331  0.2857
   26ILE    HD3 4212   6.797   5.776   5.796 -1.6935 -1.6073 -0.3497
   26ILE      C 4213   6.814   5.417   6.045  0.1914 -0.1223  0.0454
   26ILE      O 4214   6.856   5.486   6.141  0.0471  0.0397  0.0848
   27LEU      N 4215   6.745   5.304   6.067  0.3564 -0.3349 -0.7329
   27LEU     HN 4216   6.708   5.242   5.998  1.7901 -2.0183 -0.0825
   27LEU     CA 4217   6.698   5.271   6.204 -0.1002  0.3491  0.8656
   27LEU     HA 4218   6.661   5.365   6.242 -3.5798 -0.4204 -0.2203
   27LEU     CB 4219   6.585   5.164   6.201  0.1849 -0.0743 -0.1166
   27LEU    HB1 4220   6.514   5.216   6.133  0.4687 -0.9406 -1.1112
   27LEU    HB2 4221   6.532   5.161   6.299 -0.8125  0.1078 -0.6316
   27LEU     CG 4222   6.613   5.026   6.135  0.4245  1.0550  0.1197
   27LEU     HG 4223   6.686   5.036   6.052 -1.1325 -2.7872 -1.9321
   27LEU    CD1 4224   6.666   4.920   6.241  0.0338 -0.1163 -0.5720
   27LEU   HD11 4225   6.744   4.970   6.303 -0.4143  0.7252 -0.6754
   27LEU   HD12 4226   6.701   4.823   6.199 -3.1186 -2.2705  1.3641
   27LEU   HD13 4227   6.588   4.904   6.318  1.4653  0.2701  1.0314
   27LEU    CD2 4228   6.481   4.981   6.062  0.0526  0.2004  0.5138
   27LEU   HD21 4229   6.490   4.877   6.024 -2.2952  0.1285 -0.0062
   27LEU   HD22 4230   6.467   5.044   5.972  1.7165 -0.7318 -0.4493
   27LEU   HD23 4231   6.401   4.976   6.139  0.1455 -1.8661  0.5483
   27LEU      C 4232   6.803   5.228   6.294  0.0032 -0.2697 -0.0746
   27LEU      O 4233   6.794   5.234   6.417 -0.4276 -0.3555  0.3400
   28THR      N 4234   6.913   5.167   6.237  0.5050 -0.1008 -0.3770
   28THR     HN 4235   6.906   5.121   6.149 -0.4446 -1.2091  0.2628
   28THR     CA 4236   7.039   5.146   6.306  0.1983 -0.4379 -0.1919
   28THR     HA 4237   7.029   5.067   6.378  1.5165  3.4930  4.8491
   28THR     CB 4238   7.151   5.094   6.221  0.4853  0.1711 -0.4527
   28THR     HB 4239   7.184   5.174   6.151 -1.0847  0.3872 -0.9876
   28THR    OG1 4240   7.103   4.983   6.150 -0.5829  0.3222  0.2933
   28THR    HG1 4241   7.042   5.009   6.080  0.8986  1.9291 -0.4788
   28THR    CG2 4242   7.274   5.045   6.300  0.3238  0.2088 -0.0764
   28THR   HG21 4243   7.259   4.958   6.367  2.1652 -0.1939 -0.1375
   28THR   HG22 4244   7.296   5.124   6.375 -1.2997  0.6343  0.0018
   28THR   HG23 4245   7.358   5.033   6.228 -1.5601 -0.9957 -2.2247
   28THR      C 4246   7.099   5.265   6.376  0.3260  0.0038 -0.2235
   28THR      O 4247   7.125   5.260   6.493  0.0144  0.5101  1.1451
   29ALA      N 4248   7.093   5.390   6.309 -0.5520  0.3666  0.2232
   29ALA     HN 4249   7.081   5.380   6.211  0.1206 -0.2092  0.1927
   29ALA     CA 4250   7.133   5.515   6.364 -0.1492  0.4230  0.0642
   29ALA     HA 4251   7.235   5.499   6.397 -0.5321  0.0440  1.1208
   29ALA     CB 4252   7.124   5.623   6.261  0.0252 -0.2848 -0.3035
   29ALA    HB1 4253   7.172   5.710   6.311 -1.2886 -0.5279  1.4783
   29ALA    HB2 4254   7.017   5.646   6.240 -0.1081  0.1813  0.8223
   29ALA    HB3 4255   7.185   5.587   6.175  0.3524  0.5259 -0.4206
   29ALA      C 4256   7.052   5.557   6.479 -0.4777 -0.0689 -0.4121
   29ALA      O 4257   7.109   5.600   6.578  0.1794  0.2837  0.0378
   30LEU      N 4258   6.922   5.532   6.480  0.0830  0.1037  1.0606
   30LEU     HN 4259   6.896   5.486   6.396  1.1412  1.9401 -0.3341
   30LEU     CA 4260   6.831   5.567   6.582 -0.1572 -0.5409  0.3923
   30LEU     HA 4261   6.840   5.671   6.611  0.1636 -0.4638  0.0266
   30LEU     CB 4262   6.685   5.556   6.530  0.9683 -0.3354 -0.4435
   30LEU    HB1 4263   6.628   5.584   6.622  3.1394 -0.6206  1.0636
   30LEU    HB2 4264   6.669   5.450   6.501  0.9855 -0.5598  0.3378
   30LEU     CG 4265   6.641   5.648   6.410  0.2860  0.1534 -0.7908
   30LEU     HG 4266   6.712   5.636   6.325  0.1238  1.3296 -1.1062
   30LEU    CD1 4267   6.504   5.596   6.369  0.6833  0.3846 -0.0967
   30LEU   HD11 4268   6.487   5.486   6.368 -2.4884  0.7545  0.8787
   30LEU   HD12 4269   6.480   5.621   6.264 -0.7760 -1.8488 -0.3656
   30LEU   HD13 4270   6.416   5.635   6.424  0.3375  3.1796 -2.4055
   30LEU    CD2 4271   6.639   5.799   6.439 -0.2929  0.1797  0.0336
   30LEU   HD21 4272   6.594   5.812   6.541 -1.0791 -1.7455 -0.0373
   30LEU   HD22 4273   6.575   5.857   6.369 -0.8451  0.0790  0.4498
   30LEU   HD23 4274   6.743   5.834   6.424  0.2273 -0.7095  1.3458
   30LEU      C 4275   6.844   5.475   6.710  1.0797 -0.0046  0.1734
   30LEU      O 4276   6.780   5.502   6.813 -0.1894 -0.0147 -0.3395
   31ARG      N 4277   6.903   5.352   6.696  0.0261  0.8622 -0.1080
   31ARG     HN 4278   6.953   5.337   6.610 -0.5377 -0.9216 -0.1575
   31ARG     CA 4279   6.927   5.242   6.793 -0.1314 -0.2755  0.2142
   31ARG     HA 4280   6.999   5.173   6.752  0.7931  0.5183  0.4873
   31ARG     CB 4281   6.980   5.291   6.926  0.0042 -1.3240 -0.1997
   31ARG    HB1 4282   6.978   5.211   7.003 -1.3095 -0.6469  0.4975
   31ARG    HB2 4283   6.937   5.386   6.965  2.2839 -0.1761 -0.2983
   31ARG     CG 4284   7.131   5.329   6.935  0.2414 -0.4850 -0.3047
   31ARG    HG1 4285   7.204   5.248   6.916  1.4711  0.3986  0.5409
   31ARG    HG2 4286   7.157   5.358   7.039  3.3193 -0.2157 -1.0499
   31ARG     CD 4287   7.170   5.437   6.833 -0.4017  0.2270  0.3889
   31ARG    HD1 4288   7.120   5.534   6.854 -0.0515  0.2808  0.9864
   31ARG    HD2 4289   7.164   5.401   6.727 -1.4722 -0.4754  0.6740
   31ARG     NE 4290   7.310   5.461   6.858  0.1132  0.2393  0.3019
   31ARG     HE 4291   7.334   5.475   6.954  1.9855 -1.5285  0.1643
   31ARG     CZ 4292   7.399   5.502   6.770  0.0974  0.1969 -0.4659
   31ARG    NH1 4293   7.377   5.534   6.644 -0.0747  0.1060  0.1074
   31ARG   HH11 4294   7.283   5.558   6.620  0.6310  1.8153 -1.1304
   31ARG   HH12 4295   7.457   5.529   6.585  0.8735 -1.4687  1.4608
   31ARG    NH2 4296   7.526   5.498   6.810  1.0369 -0.3735  0.3772
   31ARG   HH21 4297   7.534   5.498   6.909 -1.3193 -1.3070  0.6514
   31ARG   HH22 4298   7.588   5.501   6.731  1.3395 -1.3862  0.5680
   31ARG      C 4299   6.807   5.155   6.822  0.4719 -0.4064 -0.0452
   31ARG      O 4300   6.779   5.113   6.932 -0.0138 -0.1243 -0.2012
   32LEU      N 4301   6.725   5.133   6.715 -0.3716 -0.7252  0.5732
   32LEU     HN 4302   6.750   5.173   6.627  2.1837 -0.8883  1.1401
   32LEU     CA 4303   6.612   5.047   6.725 -0.6003 -0.6517  0.5154
   32LEU     HA 4304   6.578   5.048   6.828 -0.1640 -0.6036  0.6635
   32LEU     CB 4305   6.505   5.109   6.637  0.4115  0.3600  0.3681
   32LEU    HB1 4306   6.424   5.033   6.636  1.5789 -0.9540  1.5996
   32LEU    HB2 4307   6.533   5.129   6.531 -1.3658  2.2527  0.1876
   32LEU     CG 4308   6.437   5.236   6.688  0.0980  0.4975 -0.0508
   32LEU     HG 4309   6.514   5.306   6.726 -0.7461  1.4307 -0.0147
   32LEU    CD1 4310   6.355   5.305   6.583 -0.0629 -0.2528  0.2153
   32LEU   HD11 4311   6.279   5.238   6.537 -0.2557 -1.4854  2.2022
   32LEU   HD12 4312   6.420   5.336   6.499 -0.7731 -0.7210 -0.5329
   32LEU   HD13 4313   6.306   5.395   6.626  0.9650  0.1195  0.6214
   32LEU    CD2 4314   6.344   5.207   6.806 -0.6176  0.4541  0.5423
   32LEU   HD21 4315   6.401   5.163   6.891 -0.3612 -0.0047  0.1300
   32LEU   HD22 4316   6.269   5.130   6.780  0.7436 -0.6388 -0.2313
   32LEU   HD23 4317   6.296   5.300   6.846 -0.6813  0.0526  1.4387
   32LEU      C 4318   6.646   4.899   6.696 -0.0867 -0.2043 -0.3113
   32LEU      O 4319   6.555   4.815   6.675 -0.2816  0.1458  0.2972
   33CYS      N 4320   6.769   4.850   6.691 -0.3342 -0.2417 -0.3313
   33CYS     HN 4321   6.846   4.910   6.714 -0.2549 -0.1627 -0.7858
   33CYS     CA 4322   6.805   4.726   6.635 -0.0724  0.8281 -0.8891
   33CYS     HA 4323   6.771   4.729   6.532 -1.2480  1.9021 -0.4939
   33CYS     CB 4324   6.957   4.706   6.624 -0.2081  0.0117  0.0519
   33CYS    HB1 4325   6.981   4.622   6.557  0.7042 -1.8871  2.5883
   33CYS    HB2 4326   7.004   4.683   6.722 -0.5446 -0.9068  0.0021
   33CYS     SG 4327   7.037   4.856   6.555 -0.5432 -0.0829  0.2184
   33CYS    HG1 4328   7.122   4.788   6.480 -0.2901 -0.1840  0.5975
   33CYS      C 4329   6.757   4.596   6.706 -0.1927 -0.6726  0.0337
   33CYS      O 4330   6.727   4.499   6.638  0.4064 -0.1893 -0.1839
   34ALA      N 4331   6.751   4.600   6.841 -0.5563 -0.2124  0.5158
   34ALA     HN 4332   6.782   4.686   6.879 -0.0174 -0.2641  0.2066
   34ALA     CA 4333   6.694   4.499   6.921  0.7347 -0.2374 -0.4384
   34ALA     HA 4334   6.736   4.401   6.902  3.1038  0.2108  1.8529
   34ALA     CB 4335   6.728   4.522   7.066 -0.0681  0.4726 -0.3794
   34ALA    HB1 4336   6.692   4.621   7.099  2.5366  1.0877  0.9363
   34ALA    HB2 4337   6.838   4.526   7.084 -0.2715 -0.6466  1.3566
   34ALA    HB3 4338   6.694   4.445   7.139  0.4053  1.8432  1.3732
   34ALA      C 4339   6.547   4.485   6.896  1.0445 -0.6207 -1.3580
   34ALA      O 4340   6.506   4.376   6.877  0.2272  1.3561  0.2069
   35TYR      N 4341   6.472   4.595   6.895  0.7343  0.3949 -0.4419
   35TYR     HN 4342   6.518   4.677   6.929  0.0524  0.0569  1.4132
   35TYR     CA 4343   6.336   4.599   6.860  0.2578 -0.5094  0.2595
   35TYR     HA 4344   6.287   4.542   6.938 -0.7534  1.7851  1.4026
   35TYR     CB 4345   6.286   4.744   6.873  0.0700  0.3547  0.4285
   35TYR    HB1 4346   6.176   4.741   6.859  0.2344 -2.5122 -0.7309
   35TYR    HB2 4347   6.321   4.808   6.789 -1.1610 -0.1933 -0.5327
   35TYR     CG 4348   6.310   4.797   7.006  0.1197  0.8116 -0.2273
   35TYR    CD1 4349   6.376   4.917   7.021 -0.9657 -0.6549  0.1735
   35TYR    HD1 4350   6.407   4.970   6.933 -1.2662 -1.4522 -0.4220
   35TYR    CE1 4351   6.410   4.965   7.147  0.2811 -0.0442 -0.5173
   35TYR    HE1 4352   6.479   5.047   7.159 -1.5136  1.5697 -0.7194
   35TYR     CZ 4353   6.352   4.905   7.260 -0.5516 -0.0290 -0.4535
   35TYR     OH 4354   6.382   4.952   7.387 -0.1799  0.5420  0.2036
   35TYR     HH 4355   6.376   4.878   7.448  0.5210 -0.0874 -0.4816
   35TYR    CD2 4356   6.247   4.734   7.115 -0.5205 -0.1314 -0.6182
   35TYR    HD2 4357   6.181   4.649   7.106  0.0002 -0.5827 -0.2386
   35TYR    CE2 4358   6.271   4.790   7.243  0.2847 -0.9501  0.2785
   35TYR    HE2 4359   6.217   4.748   7.326  0.9297 -3.0700 -0.3041
   35TYR      C 4360   6.303   4.549   6.718  0.6819  0.5028 -0.1855
   35TYR      O 4361   6.201   4.487   6.692  0.0194 -0.4335  0.4042
   36CYS      N 4362   6.387   4.583   6.616 -0.1449  0.0073 -0.1737
   36CYS     HN 4363   6.471   4.627   6.645  0.5089 -1.4263  0.2048
   36CYS     CA 4364   6.360   4.555   6.474 -0.3204 -0.3657 -0.0438
   36CYS     HA 4365   6.255   4.540   6.455  0.2501 -0.9960 -3.3155
   36CYS     CB 4366   6.399   4.680   6.387  0.6255  0.4484  0.3292
   36CYS    HB1 4367   6.383   4.668   6.277  2.1576 -3.3898  0.3698
   36CYS    HB2 4368   6.510   4.684   6.384  0.6586 -0.5983 -1.5337
   36CYS     SG 4369   6.333   4.838   6.447  0.0997 -0.2251 -0.1834
   36CYS    HG1 4370   6.435   4.890   6.515 -1.4997  2.5631  0.2510
   36CYS      C 4371   6.425   4.431   6.427  0.5883  1.2053 -0.5121
   36CYS      O 4372   6.447   4.418   6.308 -0.6745 -0.1083  0.0833
   37CYS      N 4373   6.451   4.334   6.516  0.0517  0.4726 -0.0076
   37CYS     HN 4374   6.442   4.346   6.615 -0.3407  1.5765 -0.1619
   37CYS     CA 4375   6.530   4.218   6.479 -0.7088  0.6656 -0.4999
   37CYS     HA 4376   6.610   4.257   6.417 -1.1592 -0.6575 -1.9898
   37CYS     CB 4377   6.595   4.146   6.604  0.2838  0.5995 -0.4585
   37CYS    HB1 4378   6.515   4.119   6.676 -1.1964  0.5079 -2.0406
   37CYS    HB2 4379   6.653   4.231   6.645 -0.6329  0.7926  0.4593
   37CYS     SG 4380   6.711   4.008   6.565 -0.1350  0.2861 -0.1998
   37CYS    HG1 4381   6.620   3.913   6.547 -0.6448  1.0865 -2.1573
   37CYS      C 4382   6.451   4.116   6.383 -0.2266 -0.3525 -0.6383
   37CYS      O 4383   6.509   4.054   6.294 -0.2575 -0.1720 -0.1184
   38ASN      N 4384   6.318   4.106   6.409 -0.7833  0.4923 -0.2225
   38ASN     HN 4385   6.280   4.163   6.482 -3.7594  0.7373 -1.7965
   38ASN     CA 4386   6.224   4.052   6.312  0.0843  0.5966  0.0722
   38ASN     HA 4387   6.249   3.947   6.307  1.4308  0.9218 -0.5466
   38ASN     CB 4388   6.079   4.071   6.373  0.0684  0.5292 -0.1477
   38ASN    HB1 4389   6.072   4.034   6.478 -1.6630  0.9487 -0.0927
   38ASN    HB2 4390   6.008   4.007   6.317  1.5122 -1.0544 -0.2430
   38ASN     CG 4391   6.030   4.213   6.381  0.7501  0.3911 -0.7983
   38ASN    OD1 4392   6.102   4.310   6.400 -0.8671  0.1956  0.2935
   38ASN    ND2 4393   5.894   4.229   6.362  0.2879 -0.1807  0.0750
   38ASN   HD21 4394   5.872   4.326   6.360 -1.3526 -0.5363 -0.5479
   38ASN   HD22 4395   5.833   4.150   6.356 -0.3836  0.3356  0.0187
   38ASN      C 4396   6.225   4.108   6.170 -0.3303  0.3684 -0.4232
   38ASN      O 4397   6.206   4.040   6.068 -0.2282  0.1343  0.0207
   39ILE      N 4398   6.244   4.241   6.156  0.5508 -0.9019 -0.0424
   39ILE     HN 4399   6.250   4.298   6.237 -1.0270  0.1223 -0.5984
   39ILE     CA 4400   6.252   4.301   6.021 -0.0634  0.1671  0.3233
   39ILE     HA 4401   6.176   4.264   5.953  0.4448  2.1614 -1.4247
   39ILE     CB 4402   6.255   4.456   6.028 -0.5180 -0.6039 -0.7382
   39ILE     HB 4403   6.354   4.501   6.054 -2.4854  3.8873 -0.1202
   39ILE    CG2 4404   6.235   4.525   5.886 -0.3705  0.7422 -1.0084
   39ILE   HG21 4405   6.134   4.516   5.840 -0.8818  1.7855 -0.1266
   39ILE   HG22 4406   6.315   4.509   5.811 -1.3737  2.7398 -2.5750
   39ILE   HG23 4407   6.247   4.634   5.898  1.2022  0.7811 -2.5791
   39ILE    CG1 4408   6.150   4.508   6.136  0.5741  0.1865  0.5034
   39ILE   HG11 4409   6.191   4.482   6.236  2.7239  0.6258 -0.1962
   39ILE   HG12 4410   6.050   4.462   6.125  0.3229  0.8409 -0.0412
   39ILE     CD 4411   6.136   4.660   6.149 -0.2567 -0.1457  0.0180
   39ILE    HD1 4412   6.095   4.694   6.246 -2.6252  0.2207 -1.0538
   39ILE    HD2 4413   6.061   4.693   6.075 -1.1905  1.5242  1.6370
   39ILE    HD3 4414   6.235   4.710   6.139  0.5291 -1.3911  1.1671
   39ILE      C 4415   6.383   4.271   5.944  0.4661  0.0365 -0.2207
   39ILE      O 4416   6.386   4.250   5.824  0.2730 -0.4453  0.1091
   40VAL      N 4417   6.492   4.267   6.024 -1.0669 -0.1835 -0.4739
   40VAL     HN 4418   6.490   4.308   6.115 -1.0723  0.1418 -0.6214
   40VAL     CA 4419   6.620   4.202   5.986 -0.2284 -0.3657  0.3290
   40VAL     HA 4420   6.658   4.238   5.892 -1.7772 -0.6208 -0.4322
   40VAL     CB 4421   6.727   4.236   6.094 -0.2399 -0.6912 -0.0690
   40VAL     HB 4422   6.692   4.206   6.195 -2.1650 -3.4321 -1.4232
   40VAL    CG1 4423   6.847   4.150   6.079 -0.3212 -0.0769 -0.6992
   40VAL   HG11 4424   6.875   4.144   5.972  0.4674  1.6892 -0.6344
   40VAL   HG12 4425   6.837   4.051   6.128  1.0874 -0.0513 -0.2958
   40VAL   HG13 4426   6.927   4.211   6.127 -0.6794  1.1938 -1.6386
   40VAL    CG2 4427   6.758   4.388   6.074 -0.1428 -0.2193 -0.3633
   40VAL   HG21 4428   6.810   4.399   5.976 -0.5998 -2.2363 -0.8797
   40VAL   HG22 4429   6.824   4.425   6.155 -2.4053 -0.2838  1.6216
   40VAL   HG23 4430   6.667   4.451   6.075 -0.1236 -0.1973 -0.0010
   40VAL      C 4431   6.613   4.050   5.965  0.1666 -0.0011 -0.3704
   40VAL      O 4432   6.650   4.007   5.852  0.0107 -0.1251  0.3872
   41ASN      N 4433   6.551   3.968   6.055 -0.4511  0.0396  0.5863
   41ASN     HN 4434   6.512   4.006   6.139 -0.9534  0.5028  0.1559
   41ASN     CA 4435   6.549   3.823   6.059 -0.1417  0.2748 -0.1416
   41ASN     HA 4436   6.590   3.783   5.968  1.0651  0.6948  0.1962
   41ASN     CB 4437   6.627   3.768   6.185  0.2105 -0.0057  0.3943
   41ASN    HB1 4438   6.592   3.664   6.203 -1.7154 -0.1123 -3.0883
   41ASN    HB2 4439   6.599   3.825   6.277  0.5984  2.7742 -1.0980
   41ASN     CG 4440   6.777   3.774   6.171 -0.4888 -0.1990  0.4742
   41ASN    OD1 4441   6.826   3.753   6.063 -0.0863  0.4466 -0.0903
   41ASN    ND2 4442   6.844   3.789   6.284  0.3839  0.2052  0.1169
   41ASN   HD21 4443   6.944   3.792   6.281  0.3703  0.3788 -0.3733
   41ASN   HD22 4444   6.800   3.754   6.366  0.5506 -0.6620 -0.1591
   41ASN      C 4445   6.405   3.767   6.075 -0.2401  0.4655  0.0985
   41ASN      O 4446   6.365   3.726   6.189 -0.0116  0.4032 -0.1301
   42VAL      N 4447   6.325   3.769   5.963 -0.2528 -0.3495  0.3239
   42VAL     HN 4448   6.367   3.806   5.880  1.9446 -0.8360  1.1391
   42VAL     CA 4449   6.187   3.737   5.954  0.5424  0.0219 -1.2749
   42VAL     HA 4450   6.132   3.810   6.012  1.0430  0.0356 -0.8142
   42VAL     CB 4451   6.131   3.757   5.810  0.1867  0.0207 -0.0316
   42VAL     HB 4452   6.171   3.672   5.750 -0.0201  0.2549 -0.5055
   42VAL    CG1 4453   5.981   3.747   5.788 -0.2475 -1.1192  0.2231
   42VAL   HG11 4454   5.950   3.644   5.815  0.1571 -1.6730 -1.3457
   42VAL   HG12 4455   5.960   3.747   5.679 -0.0359  1.4487  0.1181
   42VAL   HG13 4456   5.915   3.815   5.848  1.1324  1.1894 -0.7538
   42VAL    CG2 4457   6.192   3.889   5.749  0.5104 -0.2048  0.0900
   42VAL   HG21 4458   6.301   3.880   5.733  0.3049 -1.6835 -0.6119
   42VAL   HG22 4459   6.183   3.974   5.820  1.3320  0.2570 -0.3459
   42VAL   HG23 4460   6.149   3.909   5.648 -0.2227  0.3071  0.4848
   42VAL      C 4461   6.148   3.596   6.010 -0.5426  0.4375 -0.7983
   42VAL      O 4462   6.205   3.499   5.964  0.0904 -0.4313 -1.6223
   43SER      N 4463   6.050   3.584   6.097  0.5114  0.6236 -0.0870
   43SER     HN 4464   6.013   3.666   6.139 -0.2970 -0.5999  1.6832
   43SER     CA 4465   5.981   3.460   6.134 -0.4740  0.0282  0.8731
   43SER     HA 4466   6.054   3.385   6.160  0.1786  0.0189 -0.8644
   43SER     CB 4467   5.882   3.486   6.244 -0.5177 -0.2199 -0.3019
   43SER    HB1 4468   5.808   3.404   6.254 -1.9000  1.0320  0.0062
   43SER    HB2 4469   5.831   3.581   6.217 -1.7290 -1.2735 -1.9024
   43SER     OG 4470   5.949   3.501   6.367  0.1605  0.9233  0.4163
   43SER    HG1 4471   5.992   3.420   6.393  0.3579  0.1113 -2.2373
   43SER      C 4472   5.918   3.402   6.000  0.3577  0.3139 -1.2266
   43SER      O 4473   5.820   3.454   5.949  0.0589 -0.4226  0.1929
   44LEU      N 4474   5.964   3.286   5.946 -0.1324 -0.2567 -0.0114
   44LEU     HN 4475   6.027   3.225   5.993  2.2737  3.2921  1.7839
   44LEU     CA 4476   5.910   3.243   5.821 -0.2974  0.5417  0.0674
   44LEU     HA 4477   5.887   3.325   5.755 -1.4292 -0.2277 -0.5344
   44LEU     CB 4478   6.023   3.152   5.754 -0.4420 -0.6681 -0.1225
   44LEU    HB1 4479   5.985   3.088   5.671  0.1730 -0.3481 -0.6545
   44LEU    HB2 4480   6.067   3.089   5.834  0.5236 -1.8333 -1.5124
   44LEU     CG 4481   6.139   3.238   5.703 -0.3244 -0.2822  0.2768
   44LEU     HG 4482   6.173   3.293   5.793 -2.6660  1.0308  0.4172
   44LEU    CD1 4483   6.254   3.146   5.662 -0.0069 -0.2867 -0.1529
   44LEU   HD11 4484   6.341   3.215   5.653 -0.7930  0.8846  0.7801
   44LEU   HD12 4485   6.235   3.093   5.567  1.3487 -3.2113  1.0965
   44LEU   HD13 4486   6.284   3.073   5.740  2.9717 -0.2633 -1.1269
   44LEU    CD2 4487   6.103   3.337   5.590  1.0315 -0.2934  0.4733
   44LEU   HD21 4488   6.051   3.430   5.622  2.1387 -0.0007  1.4646
   44LEU   HD22 4489   6.031   3.284   5.524 -1.8416  2.4822  1.1057
   44LEU   HD23 4490   6.188   3.356   5.522  0.4386 -1.5106 -0.6517
   44LEU      C 4491   5.780   3.171   5.848  0.3279  0.3384 -0.4418
   44LEU      O 4492   5.689   3.172   5.769  0.4536 -0.0884 -0.1974
   45VAL      N 4493   5.770   3.096   5.964  0.3316 -0.4362 -0.1135
   45VAL     HN 4494   5.848   3.087   6.025  1.1222  0.9063 -0.8548
   45VAL     CA 4495   5.665   2.994   5.967 -1.2491 -0.1139 -0.1483
   45VAL     HA 4496   5.622   2.974   5.870 -1.7490  2.4133 -0.5037
   45VAL     CB 4497   5.719   2.853   6.011 -0.3685 -0.3816 -0.4557
   45VAL     HB 4498   5.642   2.773   6.005  1.1974 -1.8767 -1.5398
   45VAL    CG1 4499   5.818   2.803   5.911  0.4357 -0.2771 -0.6263
   45VAL   HG11 4500   5.905   2.867   5.889  0.7134  0.0051  1.1129
   45VAL   HG12 4501   5.771   2.789   5.812 -2.1478  1.8283  0.2015
   45VAL   HG13 4502   5.848   2.700   5.942  1.0579  0.6651  2.1601
   45VAL    CG2 4503   5.783   2.852   6.161 -0.9673 -0.2010 -0.2936
   45VAL   HG21 4504   5.827   2.751   6.180  3.9798  2.0093  1.6250
   45VAL   HG22 4505   5.702   2.866   6.235 -0.9970 -3.7228  0.5417
   45VAL   HG23 4506   5.866   2.924   6.178  0.1978 -1.5818  0.0649
   45VAL      C 4507   5.553   3.031   6.056  0.6444  0.2246  0.5816
   45VAL      O 4508   5.439   2.982   6.045  0.3447  0.6368 -0.4035
   46LYS      N 4509   5.564   3.126   6.153 -0.6150 -0.1262  0.4781
   46LYS     HN 4510   5.656   3.160   6.173 -0.3804 -0.5258  0.0744
   46LYS     CA 4511   5.457   3.191   6.234 -0.9193 -0.4839  0.0855
   46LYS     HA 4512   5.400   3.111   6.281 -0.1214 -1.2038 -0.1483
   46LYS     CB 4513   5.512   3.274   6.363  0.4020  0.3258 -0.2562
   46LYS    HB1 4514   5.435   3.350   6.391 -1.0737 -1.7364  1.5719
   46LYS    HB2 4515   5.593   3.348   6.346  1.3802 -0.7187 -0.2309
   46LYS     CG 4516   5.536   3.185   6.489 -0.2878 -0.5728 -0.1244
   46LYS    HG1 4517   5.619   3.115   6.464 -0.2178 -1.4019  2.2426
   46LYS    HG2 4518   5.454   3.119   6.524  0.8261 -2.0254 -0.1568
   46LYS     CD 4519   5.585   3.268   6.609 -0.1457 -0.0383 -0.1758
   46LYS    HD1 4520   5.590   3.192   6.690 -0.2214 -0.9206 -0.9816
   46LYS    HD2 4521   5.507   3.338   6.644 -0.3881 -0.3263 -0.1271
   46LYS     CE 4522   5.723   3.322   6.598  0.2826 -0.2191 -0.2162
   46LYS    HE1 4523   5.756   3.353   6.496  3.2974 -0.4676  0.5871
   46LYS    HE2 4524   5.793   3.243   6.634  0.1596  1.1172  3.2324
   46LYS     NZ 4525   5.735   3.445   6.678  0.0208  0.8001  0.4239
   46LYS    HZ1 4526   5.834   3.466   6.701 -0.3135  1.3442  1.4079
   46LYS    HZ2 4527   5.686   3.432   6.768 -1.7695  0.5540 -0.5353
   46LYS    HZ3 4528   5.689   3.524   6.629 -2.4067 -0.3395  0.7483
   46LYS      C 4529   5.344   3.271   6.161 -0.0719 -0.5448  0.1438
   46LYS      O 4530   5.221   3.244   6.182  0.1877  0.2576  0.1558
   47PRO      N 4531   5.372   3.374   6.078  0.3681  0.6551 -0.1071
   47PRO     CD 4532   5.502   3.416   6.036  0.0249  0.3138  0.0713
   47PRO    HD1 4533   5.550   3.345   5.966 -0.9521  1.0679 -1.4014
   47PRO    HD2 4534   5.564   3.426   6.127 -0.3510  0.1015  0.3572
   47PRO     CA 4535   5.268   3.441   6.010 -0.0877 -0.2203 -0.1583
   47PRO     HA 4536   5.178   3.447   6.070  0.8797 -0.7329  1.4017
   47PRO     CB 4537   5.322   3.582   5.990 -0.2202 -0.4089 -0.3517
   47PRO    HB1 4538   5.312   3.640   6.084 -0.9059  1.7420 -1.6804
   47PRO    HB2 4539   5.266   3.628   5.906 -0.5745 -0.4447 -0.1352
   47PRO     CG 4540   5.475   3.556   5.972 -0.1151  0.3610  0.1942
   47PRO    HG1 4541   5.497   3.557   5.863 -0.8171  0.6352  0.0525
   47PRO    HG2 4542   5.538   3.635   6.017  1.2226 -0.4629 -0.1777
   47PRO      C 4543   5.233   3.368   5.876 -0.6596 -1.4607 -0.1999
   47PRO      O 4544   5.272   3.403   5.762 -0.4513 -0.0598 -0.3403
   48SER      N 4545   5.165   3.255   5.888 -0.2175  0.0756 -0.4497
   48SER     HN 4546   5.131   3.239   5.980 -0.0944  2.0308 -0.0121
   48SER     CA 4547   5.152   3.156   5.785 -0.3697  0.0647  0.6802
   48SER     HA 4548   5.251   3.130   5.751 -0.5388 -0.0655  0.2832
   48SER     CB 4549   5.072   3.033   5.832  0.0322  0.5383  0.1539
   48SER    HB1 4550   5.078   2.956   5.752 -0.1650  1.6996 -1.0133
   48SER    HB2 4551   4.964   3.042   5.856 -0.9020  0.7448 -3.5318
   48SER     OG 4552   5.134   2.989   5.951  0.0320 -0.3313  0.4370
   48SER    HG1 4553   5.224   3.022   5.943 -0.1214  0.0805  0.3849
   48SER      C 4554   5.054   3.205   5.671  0.3371  0.2011 -0.4038
   48SER      O 4555   5.031   3.136   5.570 -0.6435 -0.6786  0.5461
   49PHE      N 4556   4.987   3.320   5.684 -0.2248  0.6494 -0.9480
   49PHE     HN 4557   4.982   3.350   5.779  1.8744 -4.0195  0.9123
   49PHE     CA 4558   4.895   3.373   5.579  0.7112 -0.4221  0.2780
   49PHE     HA 4559   4.905   3.305   5.496  1.2438 -0.2446  0.1922
   49PHE     CB 4560   4.740   3.359   5.624 -0.0564 -0.0924  0.7478
   49PHE    HB1 4561   4.678   3.370   5.533  2.3157 -2.3716 -1.3199
   49PHE    HB2 4562   4.720   3.437   5.700  1.6415  1.3063 -0.1577
   49PHE     CG 4563   4.714   3.216   5.678 -0.1886  0.7827  0.7731
   49PHE    CD1 4564   4.685   3.112   5.578  0.3127 -0.0736 -0.5248
   49PHE    HD1 4565   4.695   3.134   5.473  1.8767 -0.2767 -0.4287
   49PHE    CE1 4566   4.652   2.979   5.622 -0.4333  0.2766 -1.2342
   49PHE    HE1 4567   4.626   2.896   5.558 -0.9656 -0.7655  0.2803
   49PHE     CZ 4568   4.658   2.949   5.753  0.5051  0.0551  0.1949
   49PHE     HZ 4569   4.631   2.851   5.789  0.8922  0.0235  0.3979
   49PHE    CD2 4570   4.706   3.177   5.811  0.0218 -0.6749  0.1980
   49PHE    HD2 4571   4.724   3.244   5.895  1.2385  0.2607 -0.7630
   49PHE    CE2 4572   4.680   3.047   5.848  1.0948  0.0405  0.6914
   49PHE    HE2 4573   4.670   3.016   5.951  0.9944 -1.2330  0.3192
   49PHE      C 4574   4.931   3.510   5.540 -0.1220  1.1709 -0.2326
   49PHE      O 4575   4.856   3.586   5.480 -0.3116 -0.5554 -0.5276
   50TYR      N 4576   5.057   3.543   5.565 -0.1622  0.5665  0.8716
   50TYR     HN 4577   5.119   3.486   5.618 -0.8247 -0.3701  0.6597
   50TYR     CA 4578   5.104   3.675   5.543 -0.5923 -0.8767  0.8631
   50TYR     HA 4579   5.040   3.747   5.591  1.6890  3.2733 -1.7147
   50TYR     CB 4580   5.229   3.710   5.629  0.0534  0.1266 -0.1551
   50TYR    HB1 4581   5.294   3.620   5.633 -0.8090 -0.5656 -1.2076
   50TYR    HB2 4582   5.203   3.727   5.735 -2.6898  1.3164 -0.9271
   50TYR     CG 4583   5.325   3.821   5.580  0.5665 -0.1481 -0.7490
   50TYR    CD1 4584   5.314   3.955   5.630  0.1754 -0.2770 -0.0944
   50TYR    HD1 4585   5.249   3.975   5.713  1.3493  1.5011  0.4570
   50TYR    CE1 4586   5.403   4.059   5.587  0.1745 -0.2019  0.0606
   50TYR    HE1 4587   5.375   4.159   5.616  2.1550  0.6297 -0.7164
   50TYR     CZ 4588   5.494   4.033   5.487  0.2069  0.2942  0.3916
   50TYR     OH 4589   5.585   4.131   5.436 -0.2126  0.7043  0.1109
   50TYR     HH 4590   5.657   4.090   5.388 -0.1133 -1.2833  1.7797
   50TYR    CD2 4591   5.433   3.797   5.499  0.0565  0.6186  0.1558
   50TYR    HD2 4592   5.462   3.700   5.459  2.5399  1.2482  0.2377
   50TYR    CE2 4593   5.510   3.900   5.446  0.4345 -0.4999  0.0234
   50TYR    HE2 4594   5.588   3.867   5.378  0.2301  1.3329 -1.1818
   50TYR      C 4595   5.104   3.724   5.396  0.1055 -0.1683  0.5193
   50TYR      O 4596   5.073   3.838   5.355 -0.1932  0.4188  0.2713
   51VAL      N 4597   5.136   3.629   5.307 -0.6571  0.0196 -0.0190
   51VAL     HN 4598   5.157   3.537   5.339  1.1490  1.2021  2.5848
   51VAL     CA 4599   5.142   3.657   5.161 -0.1336  0.4227 -0.6327
   51VAL     HA 4600   5.199   3.748   5.148  0.7572  0.2160  1.4145
   51VAL     CB 4601   5.218   3.551   5.085  0.3332  1.0645  0.2887
   51VAL     HB 4602   5.228   3.573   4.976 -0.3937  0.1430  0.0215
   51VAL    CG1 4603   5.352   3.524   5.152 -0.3236 -0.0038  0.2842
   51VAL   HG11 4604   5.388   3.611   5.211  0.1223 -1.6559  2.5460
   51VAL   HG12 4605   5.426   3.473   5.086 -0.5770  0.2360 -0.1937
   51VAL   HG13 4606   5.331   3.439   5.219 -0.3818  0.2696  0.6121
   51VAL    CG2 4607   5.137   3.417   5.087  0.5052  0.2044  1.0340
   51VAL   HG21 4608   5.196   3.332   5.046 -1.0476 -0.4126 -0.0035
   51VAL   HG22 4609   5.049   3.425   5.020  0.5458  0.5450  1.0210
   51VAL   HG23 4610   5.104   3.386   5.188 -1.5609 -4.1045 -0.6770
   51VAL      C 4611   5.004   3.681   5.097 -0.4005 -1.2800  0.3704
   51VAL      O 4612   4.990   3.721   4.983  0.3948  0.1661 -0.3416
   52TYR      N 4613   4.897   3.640   5.166  0.2782  0.0500 -0.0174
   52TYR     HN 4614   4.901   3.610   5.261  2.9760  0.0197 -0.0450
   52TYR     CA 4615   4.764   3.666   5.125  0.7115  0.3582  0.1652
   52TYR     HA 4616   4.754   3.684   5.019 -2.1381  2.2724  0.6493
   52TYR     CB 4617   4.673   3.538   5.165 -0.0238  0.4399  0.3414
   52TYR    HB1 4618   4.568   3.544   5.128 -0.1768  2.4094  0.9982
   52TYR    HB2 4619   4.658   3.530   5.274  3.1958  0.4920  0.8713
   52TYR     CG 4620   4.727   3.408   5.118  0.2137  0.2925  0.3970
   52TYR    CD1 4621   4.689   3.369   4.985  1.1864  0.2193 -0.3964
   52TYR    HD1 4622   4.625   3.426   4.918  1.1806  0.7809  0.0828
   52TYR    CE1 4623   4.737   3.250   4.935  0.3545 -0.4611  0.4017
   52TYR    HE1 4624   4.717   3.229   4.831 -3.7603 -1.3043  1.1714
   52TYR     CZ 4625   4.813   3.167   5.012 -0.0952 -0.4843  0.3194
   52TYR     OH 4626   4.845   3.036   4.966  0.0519  0.1077  0.1195
   52TYR     HH 4627   4.777   3.013   4.903  1.5758 -0.7610 -1.2852
   52TYR    CD2 4628   4.802   3.315   5.196 -0.8226 -0.5903  0.1096
   52TYR    HD2 4629   4.837   3.339   5.295  1.4100 -0.6900 -0.5977
   52TYR    CE2 4630   4.844   3.191   5.142  0.1682 -0.4159 -0.0600
   52TYR    HE2 4631   4.889   3.120   5.210 -1.0112 -0.9439  0.2008
   52TYR      C 4632   4.698   3.785   5.187 -0.4424  0.3323  0.7740
   52TYR      O 4633   4.587   3.816   5.151 -0.2931 -0.2405  0.1402
   53SER      N 4634   4.760   3.854   5.285  0.1412 -0.0297 -0.1853
   53SER     HN 4635   4.853   3.826   5.304 -0.2034 -0.3271  1.1990
   53SER     CA 4636   4.700   3.951   5.380 -0.0652 -0.3122  0.2749
   53SER     HA 4637   4.616   3.905   5.430  0.6458  0.8588  2.7635
   53SER     CB 4638   4.800   3.993   5.494  0.0208 -0.5322  1.0434
   53SER    HB1 4639   4.824   3.908   5.561 -0.8513 -1.1702  0.5753
   53SER    HB2 4640   4.759   4.068   5.564  0.6908  0.3646  0.4961
   53SER     OG 4641   4.925   4.046   5.438 -0.0894  0.7752  0.0736
   53SER    HG1 4642   4.978   3.969   5.415  1.3899  2.1000 -1.1844
   53SER      C 4643   4.639   4.070   5.310 -0.2521  0.3122 -0.1328
   53SER      O 4644   4.530   4.118   5.340  0.2293  0.4695 -0.1390
   54ARG      N 4645   4.713   4.127   5.217  0.2294 -0.0137  0.0885
   54ARG     HN 4646   4.805   4.092   5.207 -0.2130 -2.0184  2.2237
   54ARG     CA 4647   4.681   4.247   5.147  0.1024 -0.2252  0.1036
   54ARG     HA 4648   4.620   4.311   5.209  2.1312 -0.1620  2.1469
   54ARG     CB 4649   4.820   4.318   5.102  0.6808  0.6260  0.3563
   54ARG    HB1 4650   4.795   4.408   5.041  0.3591  0.1721 -0.1931
   54ARG    HB2 4651   4.877   4.250   5.035 -1.7440 -0.9294 -0.2660
   54ARG     CG 4652   4.910   4.360   5.220 -0.7153 -0.2382 -0.3327
   54ARG    HG1 4653   5.017   4.339   5.194  0.2279  1.3992  1.9544
   54ARG    HG2 4654   4.893   4.303   5.314 -0.1996 -0.1879 -0.2018
   54ARG     CD 4655   4.916   4.514   5.232 -0.1232 -0.2081  0.5490
   54ARG    HD1 4656   4.964   4.553   5.139 -0.2450  0.2026  0.6580
   54ARG    HD2 4657   4.973   4.536   5.325 -2.1390  1.1457  1.5288
   54ARG     NE 4658   4.780   4.576   5.254 -0.0585  0.3166  0.1938
   54ARG     HE 4659   4.724   4.616   5.181  1.5125  0.1503 -1.1549
   54ARG     CZ 4660   4.718   4.564   5.365  0.1133 -1.2492 -0.5495
   54ARG    NH1 4661   4.767   4.511   5.476 -0.2199  0.7432 -0.2840
   54ARG   HH11 4662   4.856   4.466   5.468 -0.8867 -0.3615 -2.5121
   54ARG   HH12 4663   4.720   4.513   5.564  0.8529  0.3452  0.3173
   54ARG    NH2 4664   4.602   4.628   5.378 -0.0940 -0.1809  0.6148
   54ARG   HH21 4665   4.572   4.693   5.309 -1.1834  1.6246  2.6735
   54ARG   HH22 4666   4.551   4.616   5.463  0.7115  1.0378  1.2960
   54ARG      C 4667   4.608   4.212   5.021 -0.3593 -0.2895 -0.1629
   54ARG      O 4668   4.564   4.298   4.951 -0.1969  0.1599 -0.3381
   55VAL      N 4669   4.588   4.081   4.998  0.3068  0.3282  0.4715
   55VAL     HN 4670   4.611   4.009   5.062 -1.3205 -2.3348 -1.7168
   55VAL     CA 4671   4.525   4.042   4.871 -0.2108 -0.3289 -0.0020
   55VAL     HA 4672   4.567   4.107   4.796  2.7582 -0.1714  1.6474
   55VAL     CB 4673   4.547   3.902   4.831  0.4294  0.2070  0.1616
   55VAL     HB 4674   4.492   3.839   4.904 -3.2228  3.0392  0.1876
   55VAL    CG1 4675   4.493   3.875   4.686  0.1383 -0.4824  0.5010
   55VAL   HG11 4676   4.545   3.948   4.619 -0.7426  0.4412  0.7991
   55VAL   HG12 4677   4.384   3.890   4.675  0.0844 -0.2817  1.2591
   55VAL   HG13 4678   4.509   3.770   4.653 -1.0397 -0.2698 -0.8361
   55VAL    CG2 4679   4.695   3.872   4.823  0.4536 -0.8852  0.1610
   55VAL   HG21 4680   4.711   3.767   4.789  2.1768  0.0962 -2.2780
   55VAL   HG22 4681   4.756   3.906   4.910  0.7285  1.7021 -0.9749
   55VAL   HG23 4682   4.727   3.938   4.741 -1.0570  0.7733  0.8453
   55VAL      C 4683   4.374   4.066   4.879  0.2403 -0.2678  0.2956
   55VAL      O 4684   4.302   4.103   4.789 -0.2304 -0.3635  0.1889
   56LYS      N 4685   4.323   4.043   5.001  0.4819  0.0960  0.9126
   56LYS     HN 4686   4.391   4.018   5.070  0.8689  0.7004  0.7576
   56LYS     CA 4687   4.185   4.025   5.023 -0.3270  0.3102 -0.6152
   56LYS     HA 4688   4.152   3.966   4.939  1.6837 -2.2935  0.2932
   56LYS     CB 4689   4.172   3.940   5.155 -0.3609 -0.2581  0.6193
   56LYS    HB1 4690   4.245   3.856   5.151  1.7715  1.4080  2.2654
   56LYS    HB2 4691   4.068   3.903   5.168 -0.9959  1.7007  1.4968
   56LYS     CG 4692   4.206   4.020   5.279 -0.3526  0.7346 -0.2958
   56LYS    HG1 4693   4.115   4.078   5.304 -0.3438  0.9979 -0.8562
   56LYS    HG2 4694   4.294   4.087   5.264 -0.1836  0.3852 -0.9328
   56LYS     CD 4695   4.238   3.932   5.397  0.0153  0.4375 -0.2455
   56LYS    HD1 4696   4.345   3.901   5.393  0.2288  1.0048  0.8414
   56LYS    HD2 4697   4.173   3.842   5.397  1.8644 -0.9622 -0.4042
   56LYS     CE 4698   4.232   3.992   5.539  0.0002  0.5515  0.5388
   56LYS    HE1 4699   4.286   3.923   5.607  0.8337  0.9984  0.3350
   56LYS    HE2 4700   4.125   4.011   5.565 -1.1397 -2.0655 -1.7676
   56LYS     NZ 4701   4.306   4.112   5.549  0.3664 -0.3281 -0.5936
   56LYS    HZ1 4702   4.282   4.151   5.643 -1.2244  1.2831 -1.6014
   56LYS    HZ2 4703   4.284   4.178   5.471 -0.8168  0.7269  0.5834
   56LYS    HZ3 4704   4.408   4.095   5.549  0.1892 -1.5288  0.2362
   56LYS      C 4705   4.102   4.150   5.037 -0.0569 -0.2830 -0.5228
   56LYS      O 4706   3.976   4.137   5.023 -0.2753  0.3578 -0.1414
   57ASN      N 4707   4.158   4.271   5.046  0.7360 -0.7890  1.0704
   57ASN     HN 4708   4.256   4.282   5.027  0.5167 -0.0479  0.3309
   57ASN     CA 4709   4.095   4.396   5.075  0.1281 -0.6329 -0.5036
   57ASN     HA 4710   3.991   4.387   5.047  0.1448 -0.8218 -0.5012
   57ASN     CB 4711   4.103   4.412   5.228 -0.7247  0.3267 -0.0636
   57ASN    HB1 4712   4.036   4.335   5.273 -1.3062  0.9793  0.2217
   57ASN    HB2 4713   4.058   4.507   5.264 -1.7396 -0.6345  1.3662
   57ASN     CG 4714   4.240   4.391   5.288 -0.6992 -0.2424  0.3743
   57ASN    OD1 4715   4.250   4.316   5.384 -0.4898 -0.4835  0.0450
   57ASN    ND2 4716   4.342   4.460   5.233  0.0470 -0.0127 -0.1110
   57ASN   HD21 4717   4.432   4.465   5.276 -1.3858  2.9450  2.9962
   57ASN   HD22 4718   4.326   4.511   5.149 -1.3706 -1.9240 -1.0842
   57ASN      C 4719   4.151   4.512   4.996  0.2911  0.2253  0.8005
   57ASN      O 4720   4.236   4.497   4.906  0.0449 -0.3407 -0.2691
   58LEU      N 4721   4.115   4.639   5.028  0.3909  0.2624 -0.1960
   58LEU     HN 4722   4.042   4.671   5.088 -0.6113 -1.1004 -0.6347
   58LEU     CA 4723   4.176   4.760   4.971  0.4058  0.1933  0.8831
   58LEU     HA 4724   4.229   4.731   4.882 -1.8868  1.6938 -1.0896
   58LEU     CB 4725   4.069   4.857   4.936  0.4908 -0.6576  0.2391
   58LEU    HB1 4726   4.111   4.943   4.880  1.4729 -1.0999  0.2870
   58LEU    HB2 4727   4.023   4.897   5.030 -1.0715  0.3739 -0.9040
   58LEU     CG 4728   3.954   4.806   4.840  0.7139 -0.1137 -0.7131
   58LEU     HG 4729   3.914   4.715   4.889  0.1963  1.7947  2.6798
   58LEU    CD1 4730   3.836   4.904   4.830 -0.3125 -0.0716  0.1246
   58LEU   HD11 4731   3.747   4.850   4.791 -0.3930  0.4335 -0.4114
   58LEU   HD12 4732   3.855   4.993   4.767  2.3889  0.4656  1.5647
   58LEU   HD13 4733   3.806   4.930   4.933  1.9392  0.5049  0.6962
   58LEU    CD2 4734   3.990   4.764   4.697  0.0977 -0.4895 -0.0277
   58LEU   HD21 4735   4.075   4.693   4.695  0.0727 -0.5399  0.5171
   58LEU   HD22 4736   4.022   4.855   4.643 -1.3902  0.3688  0.4850
   58LEU   HD23 4737   3.903   4.712   4.650 -0.5244  0.4191  0.0863
   58LEU      C 4738   4.271   4.819   5.074  0.2840  0.3582  0.2276
   58LEU    OT1 4739   4.369   4.888   5.030  0.3273 -0.3279 -0.6108
   58LEU    OT2 4740   4.253   4.799   5.197  0.6268  0.0661 -0.5507
   59POPC     N 4741   5.168   2.365   7.060 -0.4274 -0.6961  0.0006
   59POPC   C12 4742   5.142   2.268   6.939 -0.2085 -0.6034 -0.6228
   59POPC  H12A 4743   5.165   2.166   6.968 -0.0270 -1.5163 -3.6036
   59POPC  H12B 4744   5.214   2.297   6.864 -0.9950  0.6669 -0.9223
   59POPC   C13 4745   5.073   2.347   7.177  0.1304  0.3039 -0.7139
   59POPC  H13A 4746   5.098   2.258   7.232 -1.4107 -0.2366 -0.8330
   59POPC  H13B 4747   5.095   2.436   7.234 -0.4743  0.6137 -0.9496
   59POPC  H13C 4748   4.967   2.339   7.154 -0.0824  0.7150  0.0726
   59POPC   C14 4749   5.303   2.340   7.114 -0.7414 -0.0219 -0.1305
   59POPC  H14A 4750   5.302   2.252   7.176 -1.3757 -0.1877 -0.3693
   59POPC  H14B 4751   5.363   2.329   7.025 -0.6526  3.1484 -0.5912
   59POPC  H14C 4752   5.349   2.427   7.158 -0.6834 -0.0507 -0.1331
   59POPC   C15 4753   5.160   2.503   7.008 -0.1130  0.0455 -0.0068
   59POPC  H15A 4754   5.059   2.529   6.981 -0.1607 -1.0085 -0.9208
   59POPC  H15B 4755   5.215   2.508   6.915 -2.5732 -2.6813 -1.7787
   59POPC  H15C 4756   5.199   2.578   7.075  0.5435  0.3036 -0.6532
   59POPC   C11 4757   5.007   2.266   6.875 -0.1603  0.5572 -0.0934
   59POPC  H11A 4758   4.926   2.246   6.949 -1.8846 -1.1854 -2.2845
   59POPC  H11B 4759   5.011   2.172   6.814  0.3337  0.0571  0.6936
   59POPC     P 4760   5.058   2.411   6.670 -0.2823  0.1061  0.3397
   59POPC   O13 4761   5.199   2.357   6.669 -0.0585 -0.0307 -0.2329
   59POPC   O14 4762   5.048   2.555   6.644 -0.2264  0.1104  0.0584
   59POPC   O12 4763   4.981   2.383   6.801  0.7216 -0.0352  0.6515
   59POPC   O11 4764   4.981   2.329   6.552  0.2269 -0.2251  0.1169
   59POPC    C1 4765   4.868   2.381   6.477 -0.3153 -0.2434  0.5865
   59POPC    HA 4766   4.800   2.443   6.540  0.4307  1.0773  0.1354
   59POPC    HB 4767   4.803   2.299   6.438  0.4468  0.0133 -1.3132
   59POPC    C2 4768   4.905   2.471   6.361  0.3627 -0.5783  0.7040
   59POPC    HS 4769   4.955   2.562   6.401  0.7276 -0.1257 -0.6949
   59POPC   O21 4770   4.787   2.488   6.282  0.0995  0.7410  0.4088
   59POPC   C21 4771   4.776   2.595   6.208  0.6137  0.4427 -0.3233
   59POPC   O22 4772   4.851   2.690   6.202  0.1669  0.1058 -0.0405
   59POPC   C22 4773   4.649   2.582   6.122  0.6674 -0.4091 -0.0543
   59POPC   H2R 4774   4.654   2.658   6.042 -0.0306 -1.1910 -0.8591
   59POPC   H2S 4775   4.565   2.595   6.194  0.7164  0.1444 -0.0970
   59POPC    C3 4776   5.026   2.411   6.271 -0.6335 -0.2752 -0.3403
   59POPC    HX 4777   5.003   2.303   6.261 -0.8583 -0.3563  0.8464
   59POPC    HY 4778   5.115   2.423   6.337 -0.8187 -0.2238 -0.0960
   59POPC   O31 4779   5.040   2.485   6.148  0.1913  0.0358 -0.1813
   59POPC   C31 4780   5.135   2.583   6.126 -0.4090 -0.6297 -0.1821
   59POPC   O32 4781   5.218   2.629   6.204  0.2825  0.5979  0.1293
   59POPC   C32 4782   5.124   2.652   5.992  0.4902  0.0116 -0.0844
   59POPC   H2X 4783   5.080   2.750   6.020 -0.1456 -0.8251  2.0797
   59POPC   H2Y 4784   5.056   2.594   5.926  0.9231 -0.5826 -0.0157
   59POPC   C23 4785   4.624   2.440   6.059 -0.1016 -0.3516 -0.1342
   59POPC   H3R 4786   4.523   2.424   6.015 -0.1272 -0.0549 -0.1801
   59POPC   H3S 4787   4.625   2.369   6.145  0.6969  1.6644  1.6015
   59POPC   C24 4788   4.728   2.406   5.958 -0.1800  0.3046  0.5329
   59POPC   H4R 4789   4.707   2.305   5.917 -0.1683 -0.2168  1.7650
   59POPC   H4S 4790   4.818   2.396   6.022 -0.0606  0.2065  0.3489
   59POPC   C25 4791   4.735   2.509   5.841 -0.6669 -0.0051 -0.9492
   59POPC   H5R 4792   4.754   2.613   5.878 -1.3809  0.1212 -0.9296
   59POPC   H5S 4793   4.636   2.521   5.792 -0.8167  0.7091 -0.5021
   59POPC   C26 4794   4.836   2.469   5.736 -0.4364 -0.5308  0.4705
   59POPC   H6R 4795   4.799   2.374   5.691 -0.3265 -1.7571  2.7718
   59POPC   H6S 4796   4.939   2.440   5.765  1.0456  2.8732 -0.8113
   59POPC   C27 4797   4.852   2.578   5.628  0.8276  0.7581 -0.0132
   59POPC   H7R 4798   4.750   2.611   5.599 -0.0319 -3.2147 -2.2192
   59POPC   H7S 4799   4.898   2.536   5.536 -0.3491  0.9402 -0.7046
   59POPC   C28 4800   4.936   2.700   5.664  0.2341 -0.3701  0.3627
   59POPC   H8R 4801   5.027   2.665   5.717  0.9375 -0.5381 -0.9108
   59POPC   H8S 4802   4.885   2.759   5.743 -1.2383  1.5157 -1.8385
   59POPC   C29 4803   4.992   2.777   5.543  0.5653 -0.0278 -0.4555
   59POPC   H91 4804   4.944   2.871   5.513  3.4847  2.2509  1.4540
   59POPC  C210 4805   5.080   2.733   5.455 -0.3762 -0.5814  0.2878
   59POPC  H101 4806   5.098   2.796   5.367 -1.2497 -2.7232 -1.5011
   59POPC  C211 4807   5.162   2.605   5.458 -0.2222 -0.0346  0.2650
   59POPC  H11R 4808   5.138   2.540   5.545  2.9642 -0.5238  0.9175
   59POPC  H11S 4809   5.272   2.620   5.464 -0.2660  1.8759 -2.0507
   59POPC  C212 4810   5.131   2.535   5.322  0.6324  0.6086 -0.1032
   59POPC  H12R 4811   5.188   2.584   5.241 -0.3810  0.5997 -0.8397
   59POPC  H12S 4812   5.028   2.556   5.286  1.3780  2.2421 -1.4303
   59POPC  C213 4813   5.151   2.384   5.334 -0.4002 -0.0285 -1.0912
   59POPC  H13R 4814   5.117   2.364   5.438  0.4848  0.9955 -0.5914
   59POPC  H13S 4815   5.261   2.369   5.326 -0.0585  1.4032  0.4865
   59POPC  C214 4816   5.082   2.299   5.233  0.0303 -0.6430 -0.0546
   59POPC  H14R 4817   4.975   2.294   5.263 -0.3018  1.1704 -0.8137
   59POPC  H14S 4818   5.121   2.195   5.239  0.4312 -0.5058 -0.2508
   59POPC  C215 4819   5.097   2.345   5.093 -0.2489 -0.2551 -0.5605
   59POPC  H15R 4820   5.206   2.351   5.072  0.2895  0.9795  2.0827
   59POPC  H15S 4821   5.054   2.447   5.078 -1.1262 -0.5923 -0.4069
   59POPC  C216 4822   5.022   2.260   4.988  0.0371  0.7383  0.1214
   59POPC  H16R 4823   5.049   2.154   5.010  1.9910  1.0915 -0.4618
   59POPC  H16S 4824   5.056   2.272   4.884 -2.4279  3.4289 -0.5171
   59POPC  C217 4825   4.873   2.291   5.001 -0.3868 -0.0777 -0.6741
   59POPC  H17R 4826   4.842   2.295   5.108  0.9276  0.0650 -0.2839
   59POPC  H17S 4827   4.822   2.209   4.946  0.4238 -1.3229  0.3485
   59POPC  C218 4828   4.830   2.429   4.938 -0.2476  0.8130 -0.0732
   59POPC  H18R 4829   4.869   2.430   4.834 -1.6330  0.5838 -0.6112
   59POPC  H18S 4830   4.869   2.515   4.997  0.9937  0.2466 -0.0290
   59POPC  H18T 4831   4.720   2.440   4.925 -0.3932 -1.7881 -1.6227
   59POPC   C33 4832   5.251   2.684   5.918 -0.8157 -0.0341  0.2738
   59POPC   H3X 4833   5.319   2.725   5.996 -1.9419 -1.8077  2.2893
   59POPC   H3Y 4834   5.235   2.760   5.838  3.6911  0.0365 -0.8514
   59POPC   C34 4835   5.308   2.555   5.856 -0.3075 -0.1134  0.1374
   59POPC   H4X 4836   5.227   2.486   5.824 -0.1498 -1.0894  1.7334
   59POPC   H4Y 4837   5.363   2.493   5.929  0.1188  0.4051  0.2585
   59POPC   C35 4838   5.415   2.592   5.747  1.3816  0.3393 -0.1750
   59POPC   H5X 4839   5.508   2.632   5.794  0.9770 -0.3283  1.2286
   59POPC   H5Y 4840   5.368   2.672   5.687 -0.9176 -1.6223 -1.1776
   59POPC   C36 4841   5.440   2.470   5.650  0.0979 -0.0019 -0.0241
   59POPC   H6X 4842   5.348   2.435   5.598  0.3816  1.2722 -1.4597
   59POPC   H6Y 4843   5.477   2.390   5.718  1.8434  0.8355  0.0690
   59POPC   C37 4844   5.547   2.506   5.546  0.3820 -0.2815  0.4300
   59POPC   H7X 4845   5.641   2.534   5.598  0.2951 -2.7977  2.0846
   59POPC   H7Y 4846   5.523   2.596   5.484  1.6144 -0.7540 -0.8044
   59POPC   C38 4847   5.579   2.394   5.441 -0.7443  0.4852 -1.0323
   59POPC   H8X 4848   5.481   2.353   5.411 -1.7615  1.8273  0.2854
   59POPC   H8Y 4849   5.637   2.313   5.490 -2.7878 -0.0883  0.6065
   59POPC   C39 4850   5.678   2.442   5.334  0.7285  0.6240 -1.2416
   59POPC   H9X 4851   5.770   2.475   5.386  0.2703  0.5694 -0.3685
   59POPC   H9Y 4852   5.614   2.523   5.292  1.1077  0.6259 -1.8345
   59POPC  C310 4853   5.709   2.340   5.219  0.4183 -0.4321  0.4295
   59POPC  H10X 4854   5.613   2.324   5.167 -0.8930  0.8889  2.3044
   59POPC  H10Y 4855   5.727   2.240   5.266 -1.6294 -1.0578 -0.0429
   59POPC  C311 4856   5.817   2.386   5.118 -0.0301  1.0705  0.2509
   59POPC  H11X 4857   5.917   2.368   5.161  0.3473 -0.6752 -1.2660
   59POPC  H11Y 4858   5.812   2.496   5.103  2.2029  1.0266 -1.2143
   59POPC  C312 4859   5.807   2.314   4.982 -0.8077 -0.2289 -0.4678
   59POPC  H12X 4860   5.720   2.344   4.919  0.0507  0.6845 -1.2476
   59POPC  H12Y 4861   5.807   2.206   5.005  1.9701  0.0875  1.4609
   59POPC  C313 4862   5.941   2.329   4.905  0.0185 -0.0904  0.0103
   59POPC  H13X 4863   6.035   2.286   4.943  0.5920  1.6159  0.6309
   59POPC  H13Y 4864   5.955   2.439   4.891 -0.2546  0.0880  1.0439
   59POPC  C314 4865   5.934   2.276   4.758 -0.4819  0.0621 -0.8553
   59POPC  H14X 4866   6.026   2.316   4.710  0.7112  0.7405  1.7788
   59POPC  H14Y 4867   5.845   2.320   4.708 -0.0749  1.1412 -0.6533
   59POPC  C315 4868   5.919   2.120   4.743  0.5758 -0.0609 -0.0575
   59POPC  H15X 4869   5.879   2.102   4.641  1.8094 -0.4143 -0.5017
   59POPC  H15Y 4870   5.841   2.087   4.815  0.3555  0.8898  0.1553
   59POPC  C316 4871   6.055   2.054   4.764  0.3699 -0.0882  0.2758
   59POPC  H16X 4872   6.062   1.944   4.778 -0.5916  0.0517  2.2653
   59POPC  H16Y 4873   6.113   2.085   4.854  0.2249  1.5654 -0.1633
   59POPC  H16Z 4874   6.119   2.092   4.682  0.2001  0.4983  0.4104
   60POPC     N 4875   6.075   8.430   6.640  0.6034  0.0774 -0.2536
   60POPC   C12 4876   6.154   8.457   6.525 -0.2550 -0.4949 -0.4342
   60POPC  H12A 4877   6.093   8.499   6.446 -1.8721  1.4383  1.7014
   60POPC  H12B 4878   6.179   8.362   6.480  2.4043  0.0371 -0.2807
   60POPC   C13 4879   5.997   8.553   6.686 -0.1435 -0.2787 -0.2976
   60POPC  H13A 4880   6.068   8.634   6.695  0.3436 -0.6965 -0.3489
   60POPC  H13B 4881   5.914   8.575   6.621 -1.5619 -0.6016  1.3511
   60POPC  H13C 4882   5.952   8.535   6.782 -3.0845  2.9970 -0.8622
   60POPC   C14 4883   5.982   8.317   6.606 -0.2192 -0.0904 -0.7331
   60POPC  H14A 4884   5.922   8.341   6.520  0.2984  1.4963 -0.6789
   60POPC  H14B 4885   6.038   8.225   6.594 -1.4892 -1.2156  1.2653
   60POPC  H14C 4886   5.925   8.307   6.697  0.4630  1.6977 -0.0693
   60POPC   C15 4887   6.166   8.380   6.753  1.0996  0.3164 -0.2275
   60POPC  H15A 4888   6.216   8.285   6.736  1.6109  0.3158  1.1395
   60POPC  H15B 4889   6.106   8.375   6.843 -0.6339  2.6894 -1.1525
   60POPC  H15C 4890   6.254   8.440   6.770  2.5667 -2.1792  1.7830
   60POPC   C11 4891   6.288   8.542   6.535  0.9110 -0.5806 -0.1258
   60POPC  H11A 4892   6.260   8.630   6.597  0.0529 -0.6244 -0.4382
   60POPC  H11B 4893   6.311   8.586   6.435 -0.5391  0.9992  0.1958
   60POPC     P 4894   6.524   8.414   6.552  0.1784  0.1533 -0.1771
   60POPC   O13 4895   6.501   8.269   6.532 -0.6288  0.4267 -0.4476
   60POPC   O14 4896   6.638   8.458   6.632  0.5659 -0.3307 -0.0971
   60POPC   O12 4897   6.394   8.479   6.616  0.5805 -1.0546 -0.2158
   60POPC   O11 4898   6.532   8.481   6.409  0.5928  0.3365  0.5283
   60POPC    C1 4899   6.648   8.516   6.339 -0.3052 -1.1053  0.2464
   60POPC    HA 4900   6.744   8.484   6.385  0.8024  1.6350  0.0314
   60POPC    HB 4901   6.655   8.626   6.355 -0.3810 -1.5165  3.9352
   60POPC    C2 4902   6.656   8.465   6.189  0.0558  0.3691 -0.1147
   60POPC    HS 4903   6.747   8.507   6.141  1.6662 -0.9674  1.6217
   60POPC   O21 4904   6.542   8.496   6.113  0.5868  0.5413 -0.5940
   60POPC   C21 4905   6.516   8.624   6.094  0.0722 -0.1506 -0.0070
   60POPC   O22 4906   6.602   8.709   6.116 -0.4039 -0.5894  0.0332
   60POPC   C22 4907   6.383   8.641   6.026  0.1343 -0.0163  0.5273
   60POPC   H2R 4908   6.379   8.739   5.975 -1.2869 -1.1783 -1.7259
   60POPC   H2S 4909   6.312   8.630   6.110 -0.6586  1.0091  0.0138
   60POPC    C3 4910   6.681   8.312   6.199  0.2918 -0.2728 -0.2300
   60POPC    HX 4911   6.598   8.259   6.251 -0.2188 -0.0555 -0.8081
   60POPC    HY 4912   6.775   8.290   6.254  0.2196  0.5797  0.2640
   60POPC   O31 4913   6.686   8.257   6.063  0.4344  0.4072 -0.0693
   60POPC   C31 4914   6.575   8.215   6.015  0.1130 -0.0528  0.0730
   60POPC   O32 4915   6.467   8.194   6.076 -0.0027 -0.4590 -0.3656
   60POPC   C32 4916   6.602   8.179   5.868  0.4649  0.4795  0.8469
   60POPC   H2X 4917   6.608   8.276   5.815 -0.8569  1.8516  3.0561
   60POPC   H2Y 4918   6.512   8.125   5.830  0.1415  2.5754 -1.6775
   60POPC   C23 4919   6.352   8.533   5.911  0.6817 -0.1071  0.3239
   60POPC   H3R 4920   6.244   8.544   5.888  1.0104  1.6412 -0.5880
   60POPC   H3S 4921   6.349   8.430   5.952  1.4708  0.3204  1.5236
   60POPC   C24 4922   6.424   8.560   5.783 -0.3822 -0.4057  0.1216
   60POPC   H4R 4923   6.532   8.564   5.805 -0.4336 -1.4270  0.6210
   60POPC   H4S 4924   6.398   8.663   5.750  0.5861  0.3598  1.6677
   60POPC   C25 4925   6.394   8.460   5.675  0.6151  0.8316  0.5625
   60POPC   H5R 4926   6.286   8.467   5.647  0.7208  0.0673 -0.0783
   60POPC   H5S 4927   6.399   8.353   5.703  2.4850 -0.0583 -2.6855
   60POPC   C26 4928   6.484   8.482   5.551 -0.7526  0.0621  0.0958
   60POPC   H6R 4929   6.590   8.465   5.577 -0.4691 -0.6805 -1.4390
   60POPC   H6S 4930   6.479   8.587   5.514  0.9741  0.0102 -0.3842
   60POPC   C27 4931   6.445   8.399   5.423 -0.1138 -0.5572 -0.2629
   60POPC   H7R 4932   6.509   8.435   5.340 -1.2032  1.5674 -0.2290
   60POPC   H7S 4933   6.341   8.429   5.400 -0.1396  0.3403  0.9787
   60POPC   C28 4934   6.450   8.254   5.446  0.3560  0.1570  0.1985
   60POPC   H8R 4935   6.383   8.222   5.528  0.1812  1.5525  0.6144
   60POPC   H8S 4936   6.546   8.239   5.499 -0.4476  0.8899  1.9195
   60POPC   C29 4937   6.434   8.149   5.333 -0.8213 -0.1253 -0.2240
   60POPC   H91 4938   6.347   8.174   5.270 -0.8174  1.7406  0.4573
   60POPC  C210 4939   6.509   8.044   5.300 -0.6393 -0.5273  0.0747
   60POPC  H101 4940   6.483   7.998   5.203 -2.2230  0.0758  0.1982
   60POPC  C211 4941   6.645   8.004   5.357  0.1249  0.1039 -0.1266
   60POPC  H11R 4942   6.636   7.935   5.443  1.1290  0.3060  0.1539
   60POPC  H11S 4943   6.704   8.085   5.405 -0.3177 -0.6170  1.6791
   60POPC  C212 4944   6.726   7.933   5.240 -0.0074  0.5144 -0.4565
   60POPC  H12R 4945   6.832   7.931   5.274  1.0243 -0.8601 -3.3709
   60POPC  H12S 4946   6.711   8.003   5.155 -2.1631  0.0341 -0.5219
   60POPC  C213 4947   6.675   7.793   5.198  0.3596  0.0460 -0.0453
   60POPC  H13R 4948   6.576   7.808   5.150  0.0544 -0.8600  0.2847
   60POPC  H13S 4949   6.672   7.730   5.289 -1.5030  1.3379  0.8557
   60POPC  C214 4950   6.767   7.725   5.095 -1.2652  0.1308 -0.2818
   60POPC  H14R 4951   6.712   7.635   5.060 -0.5054 -0.1778 -0.6893
   60POPC  H14S 4952   6.861   7.694   5.146 -2.2576 -1.8639  0.4472
   60POPC  C215 4953   6.813   7.815   4.983 -0.3120 -0.1792 -0.9228
   60POPC  H15R 4954   6.859   7.910   5.017 -0.8678 -0.6673  1.3654
   60POPC  H15S 4955   6.726   7.838   4.918 -1.1579  0.5144  0.4035
   60POPC  C216 4956   6.923   7.751   4.890  0.1300 -0.7947  0.7548
   60POPC  H16R 4957   6.874   7.667   4.836  2.9286 -0.1809 -3.2436
   60POPC  H16S 4958   7.013   7.705   4.936 -0.6491 -2.6425  0.5159
   60POPC  C217 4959   6.971   7.854   4.790 -0.4347  0.3913  0.4083
   60POPC  H17R 4960   7.031   7.930   4.844 -0.3025  1.9516 -1.7806
   60POPC  H17S 4961   6.873   7.895   4.757 -1.1716 -0.2994  1.6941
   60POPC  C218 4962   7.053   7.810   4.663 -0.2856 -0.6036 -0.1564
   60POPC  H18R 4963   7.160   7.786   4.683 -0.3620  0.2157  1.3984
   60POPC  H18S 4964   7.050   7.895   4.592  0.7485 -1.2698 -1.0315
   60POPC  H18T 4965   7.001   7.729   4.607  0.2810 -1.1944  0.1587
   60POPC   C33 4966   6.719   8.080   5.865 -0.0944 -0.1703  0.4914
   60POPC   H3X 4967   6.704   7.991   5.930 -0.6727 -0.4236  0.0235
   60POPC   H3Y 4968   6.814   8.119   5.908 -0.1776  1.5041 -0.7261
   60POPC   C34 4969   6.743   8.023   5.724 -0.3115 -0.1350 -0.3476
   60POPC   H4X 4970   6.767   8.105   5.654 -0.3253  1.2721  1.2215
   60POPC   H4Y 4971   6.661   7.958   5.689 -1.1304  0.7630 -0.1363
   60POPC   C35 4972   6.869   7.929   5.728  0.1851 -0.2636  0.5071
   60POPC   H5X 4973   6.831   7.854   5.800 -2.1638 -1.0154 -1.3606
   60POPC   H5Y 4974   6.953   7.982   5.777 -0.4229 -0.5900  1.9475
   60POPC   C36 4975   6.907   7.834   5.610 -0.0357  0.2134 -0.7532
   60POPC   H6X 4976   6.901   7.898   5.519 -0.5520 -1.9947 -2.3552
   60POPC   H6Y 4977   6.825   7.760   5.604  0.1145 -0.0293  0.0833
   60POPC   C37 4978   7.040   7.768   5.632 -0.8615 -0.1016 -0.3254
   60POPC   H7X 4979   7.029   7.713   5.728  0.3779 -0.5259 -0.4090
   60POPC   H7Y 4980   7.110   7.853   5.653 -0.2433 -0.4609 -0.9082
   60POPC   C38 4981   7.076   7.685   5.510 -0.5470  0.8507  0.3339
   60POPC   H8X 4982   7.069   7.757   5.426 -0.6807  0.4984  0.0435
   60POPC   H8Y 4983   7.004   7.607   5.476  0.1182  0.3516  0.0534
   60POPC   C39 4984   7.215   7.627   5.531  0.8097 -0.4242 -0.3792
   60POPC   H9X 4985   7.203   7.586   5.633 -1.8159  0.8562 -0.0816
   60POPC   H9Y 4986   7.300   7.697   5.520 -0.0450  0.9746  1.4259
   60POPC  C310 4987   7.243   7.501   5.447 -0.1889 -0.0851  0.8260
   60POPC  H10X 4988   7.166   7.424   5.468 -0.0575  0.3944  3.3522
   60POPC  H10Y 4989   7.334   7.451   5.487 -1.3654 -1.6077  1.7171
   60POPC  C311 4990   7.260   7.525   5.295  0.0826 -0.0452 -0.4976
   60POPC  H11X 4991   7.334   7.608   5.285 -1.4996  1.5375  0.4294
   60POPC  H11Y 4992   7.164   7.562   5.255 -0.3820 -0.0653  0.5776
   60POPC  C312 4993   7.291   7.402   5.218 -0.0483  0.0233  0.7851
   60POPC  H12X 4994   7.207   7.330   5.218 -0.7367  0.7984  1.8421
   60POPC  H12Y 4995   7.382   7.356   5.264 -0.1463 -0.7226  0.2506
   60POPC  C313 4996   7.336   7.438   5.073  0.1266 -0.3364  0.3393
   60POPC  H13X 4997   7.372   7.348   5.020 -1.1742 -1.0075  0.5572
   60POPC  H13Y 4998   7.426   7.502   5.078  0.8460 -1.3160  0.1453
   60POPC  C314 4999   7.223   7.500   4.984 -0.7968 -0.2461 -0.4641
   60POPC  H14X 5000   7.185   7.590   5.038 -0.4271  0.5234 -1.4565
   60POPC  H14Y 5001   7.134   7.434   4.988 -1.6816  0.9489  0.4103
   60POPC  C315 5002   7.264   7.528   4.838  0.2920  0.4597 -0.3102
   60POPC  H15X 5003   7.177   7.559   4.776 -1.7108 -0.2750  2.0074
   60POPC  H15Y 5004   7.304   7.429   4.808 -1.1100 -0.5814  1.1178
   60POPC  C316 5005   7.366   7.639   4.822 -0.2833 -0.4304  1.2201
   60POPC  H16X 5006   7.336   7.734   4.870  0.7472  0.2709  0.5299
   60POPC  H16Y 5007   7.400   7.663   4.719 -0.1085  1.3405  1.6572
   60POPC  H16Z 5008   7.461   7.602   4.867 -0.0859 -1.1791  0.2208
   61POPC     N 5009   4.792   9.039   7.291  0.2338 -0.4334  0.1685
   61POPC   C12 5010   4.703   9.100   7.176  0.1281 -0.2662  0.0917
   61POPC  H12A 5011   4.669   9.199   7.199  0.3122 -0.3422  0.7037
   61POPC  H12B 5012   4.617   9.038   7.152 -0.3088  1.0634 -2.0506
   61POPC   C13 5013   4.851   8.908   7.251 -0.7257 -0.7971  0.0977
   61POPC  H13A 5014   4.776   8.834   7.229 -0.0391 -2.0788  1.8238
   61POPC  H13B 5015   4.924   8.915   7.172 -1.1840  0.0938 -0.2581
   61POPC  H13C 5016   4.916   8.882   7.333  0.1017  1.5805  0.2669
   61POPC   C14 5017   4.904   9.138   7.324  0.0959  0.0329 -0.4636
   61POPC  H14A 5018   4.966   9.112   7.408  0.4637 -0.7869 -0.9737
   61POPC  H14B 5019   4.959   9.144   7.231  0.1725 -0.8709 -0.4869
   61POPC  H14C 5020   4.857   9.229   7.357 -0.1357 -1.4542  4.0036
   61POPC   C15 5021   4.714   9.012   7.410  0.9871  0.0892 -0.6007
   61POPC  H15A 5022   4.658   9.095   7.451 -0.6807  0.0295 -2.5975
   61POPC  H15B 5023   4.772   8.965   7.489 -0.1880 -1.0491 -0.3863
   61POPC  H15C 5024   4.640   8.935   7.392  1.8290 -1.1780  1.0301
   61POPC   C11 5025   4.769   9.100   7.033 -0.2635 -0.3473 -0.3576
   61POPC  H11A 5026   4.869   9.147   7.047 -0.2568 -0.2083 -0.8473
   61POPC  H11B 5027   4.712   9.175   6.974 -0.5382 -0.8207 -0.6992
   61POPC     P 5028   4.660   8.898   6.919 -0.0059 -0.1841 -0.1729
   61POPC   O13 5029   4.545   8.904   7.011  0.1870  0.0956 -0.3911
   61POPC   O14 5030   4.687   8.755   6.893 -0.0540  0.1721  0.2769
   61POPC   O12 5031   4.786   8.978   6.970  0.3948 -0.2054 -0.2133
   61POPC   O11 5032   4.621   8.977   6.785  0.1098  0.6288 -0.5391
   61POPC    C1 5033   4.721   8.984   6.686  0.3831 -0.1618 -0.1575
   61POPC    HA 5034   4.764   8.888   6.650  0.7041 -0.4754  1.0335
   61POPC    HB 5035   4.805   9.045   6.724 -0.6864  1.0406  0.3239
   61POPC    C2 5036   4.671   9.049   6.550  0.4739 -0.3751 -0.1084
   61POPC    HS 5037   4.632   9.151   6.570 -1.2753 -0.8680 -0.8370
   61POPC   O21 5038   4.566   8.962   6.496  0.2460 -0.5759  0.1738
   61POPC   C21 5039   4.517   8.992   6.377  0.4954 -0.7072 -0.4847
   61POPC   O22 5040   4.515   9.104   6.324 -0.0892 -0.9269 -0.1686
   61POPC   C22 5041   4.475   8.857   6.320 -0.4069  0.0487  0.0979
   61POPC   H2R 5042   4.376   8.832   6.365 -0.5712 -1.5194 -1.0567
   61POPC   H2S 5043   4.549   8.776   6.338 -1.2866 -1.1699 -1.4808
   61POPC    C3 5044   4.792   9.071   6.457 -0.0177 -1.0906 -0.4204
   61POPC    HX 5045   4.851   9.147   6.512 -1.3111 -0.0353 -0.4491
   61POPC    HY 5046   4.742   9.115   6.367 -1.1092 -2.8389 -0.7222
   61POPC   O31 5047   4.881   8.958   6.423  0.1414 -0.0458  0.3656
   61POPC   C31 5048   4.935   8.966   6.301 -0.1106  0.1553 -0.0155
   61POPC   O32 5049   4.930   9.065   6.227  0.1021  0.1794  0.0190
   61POPC   C32 5050   5.018   8.838   6.276 -0.1467 -0.4776 -0.8476
   61POPC   H2X 5051   5.012   8.775   6.367 -0.8285  0.7175 -0.0330
   61POPC   H2Y 5052   5.119   8.881   6.262  0.6092 -2.0785 -0.5745
   61POPC   C23 5053   4.452   8.856   6.165 -0.3004  0.6040 -0.3844
   61POPC   H3R 5054   4.369   8.923   6.136 -0.9722 -0.1928 -0.3152
   61POPC   H3S 5055   4.422   8.750   6.151  0.7709  0.3497 -0.8925
   61POPC   C24 5056   4.578   8.875   6.077 -0.4276  0.2294  0.7677
   61POPC   H4R 5057   4.646   8.795   6.112 -0.9576 -0.1705  0.8948
   61POPC   H4S 5058   4.626   8.973   6.101 -0.3729  0.1925  0.8087
   61POPC   C25 5059   4.556   8.858   5.924 -0.4799  0.3409 -0.3642
   61POPC   H5R 5060   4.470   8.925   5.903 -0.2092  1.4093  1.6843
   61POPC   H5S 5061   4.528   8.752   5.909  2.0107 -0.6968  1.5877
   61POPC   C26 5062   4.683   8.891   5.840 -0.1125 -0.6647  0.6611
   61POPC   H6R 5063   4.769   8.823   5.859  2.1307  1.4738 -1.1305
   61POPC   H6S 5064   4.729   8.985   5.878 -0.4231 -0.5900  0.8462
   61POPC   C27 5065   4.664   8.901   5.689  0.2582 -0.1899  0.6780
   61POPC   H7R 5066   4.596   8.987   5.671 -1.1878 -1.2210  0.9742
   61POPC   H7S 5067   4.621   8.812   5.637  2.1570 -1.1119  0.6154
   61POPC   C28 5068   4.799   8.913   5.604 -0.6051 -0.1292 -0.1577
   61POPC   H8R 5069   4.768   8.921   5.498 -2.4332 -0.0258  0.3513
   61POPC   H8S 5070   4.847   8.813   5.599 -0.9634 -0.2394 -2.1034
   61POPC   C29 5071   4.884   9.034   5.647 -0.0568  1.0521  0.8457
   61POPC   H91 5072   4.821   9.123   5.662  0.4181  1.5991 -0.2768
   61POPC  C210 5073   5.019   9.029   5.666 -0.6660 -0.4152  0.0139
   61POPC  H101 5074   5.068   9.119   5.707 -0.9958  0.3332 -1.1774
   61POPC  C211 5075   5.122   8.920   5.628 -0.4138 -0.3857 -0.0923
   61POPC  H11R 5076   5.067   8.824   5.617 -1.5781  0.4055 -1.5886
   61POPC  H11S 5077   5.193   8.905   5.712 -0.0695 -1.2620 -0.5196
   61POPC  C212 5078   5.205   8.938   5.498 -0.1048  0.1631 -0.2485
   61POPC  H12R 5079   5.259   8.846   5.468  2.6311  2.0477 -1.4661
   61POPC  H12S 5080   5.293   9.003   5.513  0.1861 -0.2947  0.0374
   61POPC  C213 5081   5.123   8.989   5.387 -0.3965 -0.2466 -0.4547
   61POPC  H13R 5082   5.087   9.092   5.408  1.9000  0.2403  1.4797
   61POPC  H13S 5083   5.035   8.922   5.373 -0.8371 -0.6838  3.3742
   61POPC  C214 5084   5.204   8.989   5.250 -0.3134  0.5949  0.4732
   61POPC  H14R 5085   5.249   8.888   5.238 -1.3975  0.1440  0.1044
   61POPC  H14S 5086   5.294   9.054   5.261 -0.9813  1.6026  0.0699
   61POPC  C215 5087   5.129   9.015   5.121  0.7228 -0.5529  0.3311
   61POPC  H15R 5088   5.079   9.114   5.124  1.5998 -0.0837 -0.2124
   61POPC  H15S 5089   5.054   8.934   5.111  1.8021 -1.6611  0.8881
   61POPC  C216 5090   5.232   9.029   5.005  0.4300 -0.1621  0.2807
   61POPC  H16R 5091   5.303   8.944   5.014  0.5165 -0.5552 -2.7603
   61POPC  H16S 5092   5.293   9.121   5.013  0.7525  0.2816 -4.4053
   61POPC  C217 5093   5.164   9.018   4.871 -0.0114  0.6701 -0.6744
   61POPC  H17R 5094   5.082   9.093   4.871 -0.1937  0.4683 -0.7407
   61POPC  H17S 5095   5.113   8.920   4.869 -0.1414  0.6912  0.5310
   61POPC  C218 5096   5.256   9.045   4.752 -0.2154 -0.6597 -0.2599
   61POPC  H18R 5097   5.355   8.995   4.751 -0.2681 -0.7565 -0.7591
   61POPC  H18S 5098   5.284   9.151   4.730  0.6615 -0.8800 -0.2391
   61POPC  H18T 5099   5.209   9.002   4.661 -1.0704 -1.8412  0.7017
   61POPC   C33 5100   4.976   8.753   6.153  0.2225 -0.9665 -0.4874
   61POPC   H3X 5101   4.896   8.804   6.094 -0.0906  1.0821  1.5436
   61POPC   H3Y 5102   4.937   8.656   6.190  1.0095 -0.5894  1.4801
   61POPC   C34 5103   5.079   8.726   6.048  0.6077 -0.2059  0.2991
   61POPC   H4X 5104   5.172   8.688   6.096 -0.6660 -0.8996  2.3473
   61POPC   H4Y 5105   5.096   8.820   5.992 -2.0405 -0.4174 -1.0038
   61POPC   C35 5106   5.028   8.622   5.947 -0.1620  0.3671 -0.5525
   61POPC   H5X 5107   4.953   8.667   5.878 -0.4050  0.2198 -0.3800
   61POPC   H5Y 5108   4.975   8.538   5.995 -1.2523  1.1379 -0.3866
   61POPC   C36 5109   5.153   8.579   5.868 -0.2168  0.1806 -0.1452
   61POPC   H6X 5110   5.230   8.552   5.943  1.7872 -0.0985 -2.1647
   61POPC   H6Y 5111   5.193   8.665   5.810  0.0959  1.6342  2.1133
   61POPC   C37 5112   5.130   8.466   5.771  0.4921 -0.3484  0.2720
   61POPC   H7X 5113   5.040   8.494   5.712  0.6508 -1.4931 -0.5542
   61POPC   H7Y 5114   5.108   8.369   5.822 -2.0824  0.1494  0.2387
   61POPC   C38 5115   5.247   8.437   5.674 -0.1005 -0.7833  0.0688
   61POPC   H8X 5116   5.217   8.345   5.620 -1.8473 -1.3236  1.8233
   61POPC   H8Y 5117   5.341   8.418   5.731  1.0630 -0.2362 -1.5968
   61POPC   C39 5118   5.281   8.553   5.578  0.3378  0.3009  0.0120
   61POPC   H9X 5119   5.322   8.639   5.636  1.6807  0.5920 -1.2997
   61POPC   H9Y 5120   5.189   8.590   5.530  3.0204  5.7506 -1.7264
   61POPC  C310 5121   5.373   8.519   5.457  0.1990 -0.2266 -0.3837
   61POPC  H10X 5122   5.464   8.467   5.493  0.9922  0.2512 -1.6491
   61POPC  H10Y 5123   5.406   8.605   5.396 -3.2256  1.3945 -0.2091
   61POPC  C311 5124   5.311   8.418   5.358 -0.0683 -0.1480 -0.0956
   61POPC  H11X 5125   5.225   8.365   5.405  0.3063  0.5922  1.4945
   61POPC  H11Y 5126   5.394   8.345   5.345  1.2313  1.6673 -3.0255
   61POPC  C312 5127   5.266   8.464   5.223 -0.6132  0.2752 -0.5091
   61POPC  H12X 5128   5.244   8.375   5.160  1.2945  0.1710 -1.0720
   61POPC  H12Y 5129   5.347   8.527   5.181 -0.6635 -0.1568 -1.2604
   61POPC  C313 5130   5.145   8.561   5.228  0.2006  0.3382 -0.4016
   61POPC  H13X 5131   5.136   8.594   5.123  3.6999 -1.8996 -1.5794
   61POPC  H13Y 5132   5.172   8.652   5.286  0.6966 -1.4408  2.3855
   61POPC  C314 5133   5.017   8.501   5.281 -0.2243 -0.0505  0.3546
   61POPC  H14X 5134   5.025   8.483   5.390 -0.0079  0.1898  0.3814
   61POPC  H14Y 5135   5.021   8.399   5.238  2.0242  0.1164  0.0430
   61POPC  C315 5136   4.890   8.578   5.237 -0.2147  0.5170  0.0844
   61POPC  H15X 5137   4.809   8.533   5.298  0.8466  0.6565  1.6777
   61POPC  H15Y 5138   4.887   8.540   5.133  0.5174  0.7354 -0.0263
   61POPC  C316 5139   4.880   8.733   5.232 -0.0375 -0.2367  0.0591
   61POPC  H16X 5140   4.866   8.777   5.333  1.9696  0.1761  0.1815
   61POPC  H16Y 5141   4.794   8.771   5.172 -0.3646 -0.1139  0.5921
   61POPC  H16Z 5142   4.973   8.770   5.185 -0.9997  0.3497 -1.4490
   62POPC     N 5143   7.752   8.626   6.748  0.3085  0.5068  0.0730
   62POPC   C12 5144   7.620   8.572   6.711  0.1972 -0.5909  0.5898
   62POPC  H12A 5145   7.555   8.653   6.681 -1.1247 -1.5708  0.7387
   62POPC  H12B 5146   7.571   8.533   6.800  1.8632 -0.8707  1.4246
   62POPC   C13 5147   7.835   8.637   6.627  0.2444 -0.1445  0.4789
   62POPC  H13A 5148   7.802   8.709   6.554  0.4342 -0.2933  0.2475
   62POPC  H13B 5149   7.935   8.670   6.652 -0.0294  1.1873 -0.0948
   62POPC  H13C 5150   7.853   8.537   6.590 -0.6513 -0.2643  0.3589
   62POPC   C14 5151   7.738   8.755   6.821  0.1521  0.1604  0.2750
   62POPC  H14A 5152   7.664   8.822   6.779  0.3278  1.4308  1.9089
   62POPC  H14B 5153   7.689   8.748   6.917 -1.3942  1.9707 -0.3139
   62POPC  H14C 5154   7.836   8.794   6.841  0.6773 -0.5651 -0.7698
   62POPC   C15 5155   7.822   8.522   6.834 -0.3807  0.2854 -0.8038
   62POPC  H15A 5156   7.784   8.422   6.819  2.4939 -1.1016  0.4823
   62POPC  H15B 5157   7.808   8.549   6.938  1.1252  2.4177 -1.0895
   62POPC  H15C 5158   7.928   8.521   6.816 -0.4643  1.4851 -1.4796
   62POPC   C11 5159   7.613   8.460   6.603  0.3982  0.3837  0.5922
   62POPC  H11A 5160   7.656   8.493   6.506 -0.6877 -0.3538 -0.1791
   62POPC  H11B 5161   7.506   8.437   6.585  0.6814 -1.2188  0.8046
   62POPC     P 5162   7.612   8.246   6.759  0.2213  0.0944  0.1660
   62POPC   O13 5163   7.548   8.325   6.865  0.2211 -0.3775  0.4592
   62POPC   O14 5164   7.711   8.139   6.790  0.6633  0.1615 -0.0596
   62POPC   O12 5165   7.675   8.344   6.654 -0.1499  0.2240  0.1465
   62POPC   O11 5166   7.492   8.180   6.675  0.1324 -0.4063  0.3107
   62POPC    C1 5167   7.356   8.209   6.681 -0.8322  0.0792  0.1961
   62POPC    HA 5168   7.344   8.319   6.689  0.7125  0.4103 -1.2933
   62POPC    HB 5169   7.313   8.149   6.764 -0.3462 -3.9503 -2.1696
   62POPC    C2 5170   7.288   8.148   6.555 -1.0431 -0.3289 -0.2172
   62POPC    HS 5171   7.290   8.038   6.569  0.5413 -0.0800  1.9994
   62POPC   O21 5172   7.352   8.201   6.432  0.6299  0.2876  0.2719
   62POPC   C21 5173   7.452   8.130   6.394 -0.4910  0.4340 -0.7586
   62POPC   O22 5174   7.493   8.030   6.453  0.1015 -0.2391  0.4172
   62POPC   C22 5175   7.508   8.193   6.263  0.6921  0.4793 -0.2231
   62POPC   H2R 5176   7.545   8.290   6.302 -0.2219  1.2866 -1.2832
   62POPC   H2S 5177   7.422   8.229   6.203 -0.6717  3.2709  3.0611
   62POPC    C3 5178   7.136   8.185   6.555 -0.0085 -0.4254 -0.6889
   62POPC    HX 5179   7.093   8.139   6.647 -0.9474 -0.2140 -1.0056
   62POPC    HY 5180   7.085   8.143   6.465  0.3677 -1.0955 -0.5963
   62POPC   O31 5181   7.120   8.329   6.561  0.0568  0.1320  0.2753
   62POPC   C31 5182   7.006   8.377   6.518 -0.1585 -0.7284 -0.5807
   62POPC   O32 5183   6.909   8.316   6.479 -0.0739  0.4818 -0.4306
   62POPC   C32 5184   7.011   8.529   6.515 -0.1351  0.5956 -0.4149
   62POPC   H2X 5185   7.055   8.573   6.607 -2.2465  2.7734 -0.3075
   62POPC   H2Y 5186   6.904   8.560   6.528 -1.0719 -2.3762 -0.3341
   62POPC   C23 5187   7.621   8.110   6.200  0.3999  0.3172  0.4506
   62POPC   H3R 5188   7.586   8.009   6.170  0.9310  0.0429  0.7451
   62POPC   H3S 5189   7.686   8.086   6.287 -0.2888  0.6264  1.0623
   62POPC   C24 5190   7.691   8.181   6.090 -0.1693  0.5087 -0.0121
   62POPC   H4R 5191   7.782   8.120   6.073  0.8529  0.6736  3.8963
   62POPC   H4S 5192   7.721   8.281   6.127 -0.6146  0.9573 -0.8163
   62POPC   C25 5193   7.627   8.197   5.949 -0.2694  0.0477 -0.3939
   62POPC   H5R 5194   7.706   8.243   5.886  1.6383  0.0654  1.8907
   62POPC   H5S 5195   7.545   8.271   5.946  0.5982  0.9907 -2.5283
   62POPC   C26 5196   7.574   8.063   5.893 -0.2068 -0.0383  0.4918
   62POPC   H6R 5197   7.494   8.022   5.958 -0.2933 -1.5979 -0.5407
   62POPC   H6S 5198   7.667   8.004   5.888  1.1756  2.1246 -1.0114
   62POPC   C27 5199   7.511   8.063   5.757  0.1877 -0.8522 -0.2520
   62POPC   H7R 5200   7.578   8.126   5.694  0.2964 -1.6522 -0.9614
   62POPC   H7S 5201   7.412   8.113   5.764  1.2722  1.3902 -0.1051
   62POPC   C28 5202   7.501   7.920   5.705 -0.6775  0.6880  0.0213
   62POPC   H8R 5203   7.435   7.855   5.766  0.2227 -0.2943 -0.0102
   62POPC   H8S 5204   7.603   7.877   5.713 -0.9956 -0.7632 -2.6518
   62POPC   C29 5205   7.446   7.924   5.562 -0.2026 -0.7436 -0.0782
   62POPC   H91 5206   7.341   7.957   5.571  0.1246 -0.0133  1.2820
   62POPC  C210 5207   7.515   7.918   5.451  0.3201 -0.6949 -0.4759
   62POPC  H101 5208   7.463   7.925   5.355 -1.8057  1.2973  0.7545
   62POPC  C211 5209   7.666   7.903   5.446  0.2900  0.3144 -0.7211
   62POPC  H11R 5210   7.719   7.951   5.531  0.2409 -0.8318 -0.0228
   62POPC  H11S 5211   7.707   7.957   5.359  0.5521 -1.3643 -1.6861
   62POPC  C212 5212   7.728   7.769   5.429 -0.2404  0.2093  0.1654
   62POPC  H12R 5213   7.683   7.702   5.506 -0.0294  0.4759  0.5237
   62POPC  H12S 5214   7.835   7.771   5.459 -0.6168 -1.3704  1.8484
   62POPC  C213 5215   7.716   7.704   5.292  0.1087  0.0277 -0.5838
   62POPC  H13R 5216   7.755   7.763   5.207 -2.8488  1.2789 -1.1975
   62POPC  H13S 5217   7.608   7.687   5.272  0.1447 -2.2754  0.7399
   62POPC  C214 5218   7.780   7.563   5.293  0.2868  0.0904 -0.1471
   62POPC  H14R 5219   7.755   7.508   5.386  3.2163 -1.5237 -0.1843
   62POPC  H14S 5220   7.883   7.602   5.305 -0.1097  1.7045 -1.5990
   62POPC  C215 5221   7.748   7.481   5.172 -1.0176  0.6475  0.7756
   62POPC  H15R 5222   7.641   7.451   5.167 -0.4353 -1.4297 -2.2583
   62POPC  H15S 5223   7.781   7.375   5.186 -0.9771  0.6241  0.5180
   62POPC  C216 5224   7.785   7.534   5.034 -0.4560 -0.1204  0.5782
   62POPC  H16R 5225   7.894   7.543   5.017 -0.0807  0.0682  2.7802
   62POPC  H16S 5226   7.736   7.634   5.026  0.0351 -0.0104 -2.2696
   62POPC  C217 5227   7.722   7.450   4.926  0.6479  0.4651  0.9872
   62POPC  H17R 5228   7.611   7.446   4.926  0.6809 -1.4475  0.1526
   62POPC  H17S 5229   7.758   7.346   4.946  0.4888 -0.0072 -1.0121
   62POPC  C218 5230   7.778   7.469   4.784  0.7899  0.1106  0.2352
   62POPC  H18R 5231   7.721   7.397   4.721 -1.0193  0.9156  0.9028
   62POPC  H18S 5232   7.889   7.456   4.781  0.7306 -0.8748  1.7698
   62POPC  H18T 5233   7.768   7.570   4.738 -0.1419 -0.2212 -0.3112
   62POPC   C33 5234   7.071   8.592   6.389  0.3599  0.3632  0.1207
   62POPC   H3X 5235   7.020   8.691   6.386  0.3213  0.3207 -1.5329
   62POPC   H3Y 5236   7.050   8.539   6.293  1.4409  1.4086 -0.7118
   62POPC   C34 5237   7.222   8.620   6.405  0.9619 -0.1761  0.3438
   62POPC   H4X 5238   7.275   8.526   6.431  0.0739 -0.3202  1.7184
   62POPC   H4Y 5239   7.245   8.689   6.489 -0.3770 -0.8127  1.2674
   62POPC   C35 5240   7.303   8.676   6.287  0.2537 -0.6798  0.7801
   62POPC   H5X 5241   7.281   8.784   6.277 -0.7482 -1.0417 -1.4015
   62POPC   H5Y 5242   7.255   8.626   6.200 -1.0439 -1.8414  2.0937
   62POPC   C36 5243   7.446   8.636   6.301  0.3122  0.2615 -0.3630
   62POPC   H6X 5244   7.462   8.535   6.256 -2.3167  0.1197 -1.1660
   62POPC   H6Y 5245   7.479   8.631   6.407 -0.5050  1.6039 -0.0266
   62POPC   C37 5246   7.539   8.733   6.229  0.1989 -0.3216 -0.6731
   62POPC   H7X 5247   7.638   8.713   6.275 -0.3728 -1.0002  0.3125
   62POPC   H7Y 5248   7.511   8.839   6.249 -0.0748 -0.3594 -0.8622
   62POPC   C38 5249   7.533   8.723   6.069 -0.4922  0.1441  0.0726
   62POPC   H8X 5250   7.582   8.808   6.016  0.1461 -0.7852 -0.8820
   62POPC   H8Y 5251   7.429   8.708   6.035 -1.2440  2.3968  1.1645
   62POPC   C39 5252   7.615   8.598   6.029 -0.6119  0.8853 -0.2610
   62POPC   H9X 5253   7.583   8.507   6.083  0.9957  0.2709 -0.2935
   62POPC   H9Y 5254   7.716   8.606   6.076  0.0546 -0.4730 -1.3773
   62POPC  C310 5255   7.618   8.565   5.883 -0.1700  0.2993  0.8825
   62POPC  H10X 5256   7.655   8.461   5.867  0.8193  0.4053  2.2818
   62POPC  H10Y 5257   7.681   8.638   5.828  0.0360 -0.7374 -0.3047
   62POPC  C311 5258   7.475   8.557   5.824  0.0803  0.3728  0.4191
   62POPC  H11X 5259   7.435   8.660   5.827  0.8573  0.6979 -0.0376
   62POPC  H11Y 5260   7.400   8.494   5.876 -2.8390  1.1526 -2.5327
   62POPC  C312 5261   7.483   8.506   5.676  0.0278  0.5045  0.5088
   62POPC  H12X 5262   7.478   8.395   5.683 -0.3100  0.3682 -1.3194
   62POPC  H12Y 5263   7.579   8.535   5.627 -0.8624  2.9280  0.0765
   62POPC  C313 5264   7.354   8.551   5.592 -0.5939  0.4615 -0.5722
   62POPC  H13X 5265   7.348   8.662   5.592  1.6974  0.6544  0.5049
   62POPC  H13Y 5266   7.257   8.513   5.630 -1.0046  1.8617 -0.1560
   62POPC  C314 5267   7.364   8.517   5.444 -0.3270 -0.7463  0.8141
   62POPC  H14X 5268   7.366   8.408   5.421 -0.9602 -1.0400  2.0517
   62POPC  H14Y 5269   7.452   8.566   5.398  0.6913 -1.6269  1.7578
   62POPC  C315 5270   7.238   8.565   5.368 -0.4815  0.3112 -0.2092
   62POPC  H15X 5271   7.216   8.672   5.387 -0.4463  0.8223 -2.6119
   62POPC  H15Y 5272   7.155   8.503   5.408 -1.9973  1.3656 -1.5543
   62POPC  C316 5273   7.237   8.540   5.218 -0.4282  0.3304  0.2572
   62POPC  H16X 5274   7.226   8.432   5.194 -1.4127  0.3952  0.3900
   62POPC  H16Y 5275   7.334   8.567   5.170 -0.5337 -1.3166 -0.9722
   62POPC  H16Z 5276   7.154   8.598   5.174 -2.1833 -1.6679  0.7749
   63POPC     N 5277   6.672   9.531   7.278  0.3563  0.1304  0.4388
   63POPC   C12 5278   6.694   9.469   7.145  0.2836 -0.5757 -0.2512
   63POPC  H12A 5279   6.718   9.365   7.164 -0.5333 -0.6566  0.3833
   63POPC  H12B 5280   6.776   9.515   7.092  0.5059 -0.2044  0.4200
   63POPC   C13 5281   6.785   9.502   7.369  0.3504 -0.3044 -0.6253
   63POPC  H13A 5282   6.874   9.553   7.336  0.7689  0.8039  1.9764
   63POPC  H13B 5283   6.763   9.541   7.467  1.8733  0.7812 -0.6637
   63POPC  H13C 5284   6.804   9.395   7.372  0.4244 -0.2701  0.4414
   63POPC   C14 5285   6.650   9.681   7.262 -0.2505 -0.0849  0.0088
   63POPC  H14A 5286   6.657   9.722   7.362  1.6407 -1.6693  0.5859
   63POPC  H14B 5287   6.732   9.732   7.214  0.9498 -1.1211  0.8972
   63POPC  H14C 5288   6.572   9.715   7.195  1.3461 -0.8882 -2.4104
   63POPC   C15 5289   6.555   9.473   7.346 -0.1863  0.0268  0.4799
   63POPC  H15A 5290   6.464   9.491   7.291  0.9407  0.9758 -1.1482
   63POPC  H15B 5291   6.555   9.519   7.444  0.6238  0.2247  0.3875
   63POPC  H15C 5292   6.568   9.368   7.368 -1.3477 -0.1228  0.5490
   63POPC   C11 5293   6.585   9.469   7.035 -0.3902 -0.7882  0.2184
   63POPC  H11A 5294   6.630   9.411   6.951  0.8502 -0.6087  0.7391
   63POPC  H11B 5295   6.574   9.573   6.997 -0.3549 -1.2635 -1.1653
   63POPC     P 5296   6.415   9.275   7.017  0.2782  0.4207  0.1198
   63POPC   O13 5297   6.273   9.254   7.059 -0.5648  0.2762  0.3543
   63POPC   O14 5298   6.519   9.184   7.068 -0.3891  0.0759  0.0929
   63POPC   O12 5299   6.457   9.422   7.066  0.3548  0.1380 -0.7112
   63POPC   O11 5300   6.416   9.272   6.858  0.0984  0.6430 -0.1808
   63POPC    C1 5301   6.365   9.388   6.786  0.2302 -0.3838 -0.2874
   63POPC    HA 5302   6.425   9.480   6.801 -0.9188  0.0770  2.0508
   63POPC    HB 5303   6.266   9.422   6.822  0.6631  0.6511 -0.0226
   63POPC    C2 5304   6.371   9.361   6.635 -0.7780  0.5028 -0.4627
   63POPC    HS 5305   6.339   9.454   6.582 -1.1193  1.4481  1.3345
   63POPC   O21 5306   6.284   9.255   6.587 -0.6839  0.4047 -0.6699
   63POPC   C21 5307   6.156   9.275   6.611  0.1894 -0.5181 -0.3729
   63POPC   O22 5308   6.107   9.379   6.657 -1.0176 -0.1139 -0.6447
   63POPC   C22 5309   6.062   9.174   6.535 -0.5808  0.7276  0.6364
   63POPC   H2R 5310   6.078   9.168   6.425 -3.9268 -0.7190  0.1314
   63POPC   H2S 5311   5.963   9.225   6.534 -1.4127 -0.8077 -0.9139
   63POPC    C3 5312   6.517   9.326   6.599  0.7098 -0.2371 -0.0092
   63POPC    HX 5313   6.556   9.235   6.651  0.4241 -0.2453  0.1949
   63POPC    HY 5314   6.577   9.414   6.632  2.3441 -1.6333  0.9177
   63POPC   O31 5315   6.531   9.318   6.461  0.1168 -0.2204 -0.0426
   63POPC   C31 5316   6.519   9.205   6.403  0.2265  0.3964  0.4105
   63POPC   O32 5317   6.531   9.094   6.457  0.4384  0.2055 -0.0976
   63POPC   C32 5318   6.496   9.231   6.254  0.4069  0.2694  0.3715
   63POPC   H2X 5319   6.592   9.230   6.200 -0.0641  0.3603 -0.4843
   63POPC   H2Y 5320   6.449   9.331   6.245  0.2380  0.1858  0.3064
   63POPC   C23 5321   6.052   9.038   6.609  0.0968  0.1189  0.3472
   63POPC   H3R 5322   5.963   8.988   6.566  0.0321  1.1204 -0.7410
   63POPC   H3S 5323   6.026   9.058   6.715 -1.8899 -0.0927 -0.0528
   63POPC   C24 5324   6.174   8.946   6.587 -0.1007 -0.2161 -0.2011
   63POPC   H4R 5325   6.152   8.852   6.643 -0.7513 -0.6806 -1.2024
   63POPC   H4S 5326   6.260   9.001   6.630 -0.9004  0.7593  0.1887
   63POPC   C25 5327   6.207   8.910   6.441 -0.1499  0.1868 -0.2745
   63POPC   H5R 5328   6.275   8.824   6.426 -0.8443 -0.4177 -0.0409
   63POPC   H5S 5329   6.247   9.004   6.398 -1.3021  0.6543 -0.3772
   63POPC   C26 5330   6.081   8.876   6.353 -0.5036  0.3509  0.6392
   63POPC   H6R 5331   6.035   8.967   6.310 -1.2582  0.1129  0.9282
   63POPC   H6S 5332   6.010   8.830   6.424 -1.0013  1.1846  0.6901
   63POPC   C27 5333   6.117   8.778   6.226  0.1103  0.3530 -0.5545
   63POPC   H7R 5334   6.157   8.688   6.278  0.5633  1.2823  0.7594
   63POPC   H7S 5335   6.199   8.813   6.161  0.7440 -0.1689 -0.0529
   63POPC   C28 5336   5.998   8.742   6.133  0.4825 -0.0380 -0.6280
   63POPC   H8R 5337   5.909   8.707   6.189  1.0037  1.4380  1.2021
   63POPC   H8S 5338   6.030   8.663   6.061  1.3873 -1.9054  1.6964
   63POPC   C29 5339   5.953   8.872   6.069  0.6569 -0.2517 -0.1997
   63POPC   H91 5340   5.890   8.927   6.140  0.2230 -1.4158  0.3445
   63POPC  C210 5341   5.960   8.911   5.945  0.1699  0.0084  0.5171
   63POPC  H101 5342   5.919   9.007   5.912  0.6509 -0.0591 -0.2997
   63POPC  C211 5343   6.036   8.840   5.833 -0.2409 -0.3791  0.0629
   63POPC  H11R 5344   6.116   8.777   5.878  0.1942  0.8735  1.0951
   63POPC  H11S 5345   6.089   8.919   5.777  0.2428 -1.7400 -1.4823
   63POPC  C212 5346   5.953   8.772   5.720 -0.4673 -0.0083  0.6988
   63POPC  H12R 5347   5.883   8.856   5.699 -2.0475 -1.6680 -0.9580
   63POPC  H12S 5348   5.898   8.690   5.769 -2.6338  1.3575  0.6980
   63POPC  C213 5349   6.022   8.725   5.592  0.6500  0.6440 -0.2559
   63POPC  H13R 5350   5.954   8.700   5.508  2.1309 -0.8179 -1.0805
   63POPC  H13S 5351   6.078   8.631   5.614  2.0457  1.4737 -0.1342
   63POPC  C214 5352   6.125   8.822   5.538  0.0036 -0.3906  0.4274
   63POPC  H14R 5353   6.194   8.854   5.619 -1.8933  1.7049  1.3136
   63POPC  H14S 5354   6.059   8.905   5.504 -1.1453 -1.3808  0.1534
   63POPC  C215 5355   6.197   8.771   5.409  0.2368 -0.1114  0.0598
   63POPC  H15R 5356   6.128   8.776   5.322 -1.0432 -1.0653  0.9854
   63POPC  H15S 5357   6.217   8.664   5.428 -1.4253 -0.6049 -0.8797
   63POPC  C216 5358   6.327   8.851   5.378  0.2048 -0.1392  0.5284
   63POPC  H16R 5359   6.354   8.842   5.271  1.3321  0.3877  0.7504
   63POPC  H16S 5360   6.410   8.808   5.438 -0.9712 -2.0174  0.8741
   63POPC  C217 5361   6.330   9.005   5.404  0.3101 -0.1984 -0.2548
   63POPC  H17R 5362   6.335   9.034   5.511 -1.4027  1.0967 -0.4738
   63POPC  H17S 5363   6.234   9.042   5.362  1.2801  2.8236 -0.0954
   63POPC  C218 5364   6.453   9.071   5.343  0.9675  0.4211 -0.3640
   63POPC  H18R 5365   6.463   9.065   5.232 -1.3903 -0.8047 -0.5879
   63POPC  H18S 5366   6.544   9.019   5.380  0.1872 -0.6782  0.0679
   63POPC  H18T 5367   6.459   9.176   5.379  0.9491  0.7331 -1.2335
   63POPC   C33 5368   6.413   9.121   6.190 -0.3446 -0.1901  0.0196
   63POPC   H3X 5369   6.305   9.142   6.207 -0.4790  0.7802 -1.7458
   63POPC   H3Y 5370   6.422   9.015   6.222 -1.2535 -0.6459 -1.1240
   63POPC   C34 5371   6.422   9.127   6.036 -0.3250 -0.4175 -0.3493
   63POPC   H4X 5372   6.423   9.231   5.997 -3.1044 -0.4246 -0.6676
   63POPC   H4Y 5373   6.327   9.077   6.007 -1.0736 -0.7121  2.4096
   63POPC   C35 5374   6.535   9.041   5.976  0.1833 -0.5452 -0.0735
   63POPC   H5X 5375   6.538   8.953   6.045 -1.5620  0.7092  1.7067
   63POPC   H5Y 5376   6.629   9.098   5.989 -0.7854  1.1700 -0.2664
   63POPC   C36 5377   6.524   8.989   5.830  0.1738  0.3955 -0.4992
   63POPC   H6X 5378   6.523   9.077   5.762 -1.3213 -0.3483 -1.5016
   63POPC   H6Y 5379   6.432   8.927   5.820  0.3473 -0.3286  1.7354
   63POPC   C37 5380   6.647   8.904   5.799  0.4326  0.3578 -0.9777
   63POPC   H7X 5381   6.647   8.818   5.869  1.8319  2.5016  1.8588
   63POPC   H7Y 5382   6.740   8.957   5.830  0.4710 -1.2061  1.9049
   63POPC   C38 5383   6.666   8.876   5.655 -0.1761 -0.0360  0.7712
   63POPC   H8X 5384   6.700   8.967   5.601  0.2015 -2.5096 -3.7008
   63POPC   H8Y 5385   6.571   8.834   5.617 -0.1702  1.1404 -0.6593
   63POPC   C39 5386   6.796   8.787   5.630 -0.3555 -0.1030 -0.6679
   63POPC   H9X 5387   6.779   8.696   5.692 -0.4116  0.0960 -0.3926
   63POPC   H9Y 5388   6.890   8.837   5.663 -0.2927  1.1159 -2.5799
   63POPC  C310 5389   6.812   8.753   5.481  0.5021 -0.1761 -0.6628
   63POPC  H10X 5390   6.872   8.832   5.431 -0.3220  0.0816 -1.2705
   63POPC  H10Y 5391   6.708   8.766   5.443 -0.0561 -0.2542  0.7557
   63POPC  C311 5392   6.865   8.614   5.444  0.2978 -0.2572 -1.0907
   63POPC  H11X 5393   6.820   8.547   5.521 -0.3860  1.9942  0.5994
   63POPC  H11Y 5394   6.975   8.613   5.461 -0.0631  1.8535  2.5334
   63POPC  C312 5395   6.806   8.568   5.305 -0.3155 -0.8317 -0.5749
   63POPC  H12X 5396   6.863   8.611   5.221  0.5721 -3.0883 -1.2078
   63POPC  H12Y 5397   6.703   8.606   5.288 -0.0841  0.3300  0.4507
   63POPC  C313 5398   6.812   8.413   5.300  0.2912 -0.1820  0.0786
   63POPC  H13X 5399   6.756   8.359   5.380  0.3187 -2.0158 -1.0779
   63POPC  H13Y 5400   6.921   8.396   5.311  0.2645 -0.0488  0.6041
   63POPC  C314 5401   6.772   8.346   5.158 -0.2986 -0.4418 -0.3327
   63POPC  H14X 5402   6.664   8.367   5.141 -0.5489 -1.5913 -0.1848
   63POPC  H14Y 5403   6.787   8.236   5.160  1.7527 -0.1907  1.9390
   63POPC  C315 5404   6.849   8.397   5.044 -0.6991 -0.0363  0.4427
   63POPC  H15X 5405   6.957   8.390   5.067 -0.1536 -1.5077 -2.1898
   63POPC  H15Y 5406   6.827   8.505   5.025  1.8312  0.8929  2.2892
   63POPC  C316 5407   6.831   8.315   4.907 -0.0820 -0.0843  0.5789
   63POPC  H16X 5408   6.916   8.320   4.835 -1.0151  0.7777 -0.5090
   63POPC  H16Y 5409   6.733   8.347   4.866  0.6628 -0.3219 -1.5230
   63POPC  H16Z 5410   6.827   8.207   4.935  0.9600 -0.1527  0.5051
   64POPC     N 5411   8.100   7.685   7.190 -0.0847  0.3151 -0.6196
   64POPC   C12 5412   8.247   7.705   7.231 -0.3653 -0.0020  0.2491
   64POPC  H12A 5413   8.253   7.722   7.338  0.3463 -0.8006  0.3419
   64POPC  H12B 5414   8.276   7.800   7.187  2.6715 -0.8144  0.2618
   64POPC   C13 5415   8.061   7.548   7.219 -0.1314  0.1705 -0.0536
   64POPC  H13A 5416   8.071   7.529   7.325  0.7489  1.8591  0.1894
   64POPC  H13B 5417   7.958   7.524   7.196 -0.0299 -1.0931  0.6661
   64POPC  H13C 5418   8.117   7.472   7.167  0.5131  0.8663 -0.3907
   64POPC   C14 5419   8.007   7.789   7.255  0.2407  0.4902 -0.6639
   64POPC  H14A 5420   7.904   7.760   7.236 -0.4400 -0.9564  3.9500
   64POPC  H14B 5421   8.010   7.785   7.363 -2.5218 -2.1176 -0.5448
   64POPC  H14C 5422   8.031   7.892   7.233 -3.2035  1.6733  0.3941
   64POPC   C15 5423   8.087   7.697   7.043  0.0733 -0.1069 -0.2252
   64POPC  H15A 5424   7.985   7.673   7.016  0.1152  0.6420 -1.0692
   64POPC  H15B 5425   8.157   7.629   6.997 -1.2249 -0.9762 -1.0058
   64POPC  H15C 5426   8.114   7.794   7.004 -2.7047  0.6593 -0.4818
   64POPC   C11 5427   8.361   7.608   7.194 -0.4085  0.2355  0.4282
   64POPC  H11A 5428   8.358   7.505   7.237  0.3044  0.1581  0.3063
   64POPC  H11B 5429   8.451   7.659   7.235  0.5025 -1.5093  0.6915
   64POPC     P 5430   8.490   7.577   6.979 -0.0342 -0.0191 -0.0856
   64POPC   O13 5431   8.551   7.467   7.051 -0.6290 -0.1883 -0.8228
   64POPC   O14 5432   8.563   7.700   6.959  1.3017 -0.1600 -0.2709
   64POPC   O12 5433   8.367   7.601   7.056  0.2694  0.4623 -0.2733
   64POPC   O11 5434   8.446   7.520   6.840 -0.0985  0.4817 -0.1458
   64POPC    C1 5435   8.387   7.591   6.733 -0.3573 -0.7208  0.6440
   64POPC    HA 5436   8.349   7.694   6.748  0.2340 -0.0304 -2.0549
   64POPC    HB 5437   8.306   7.533   6.686  0.2680  0.2776 -1.8005
   64POPC    C2 5438   8.494   7.600   6.619  0.2247 -0.4190  0.3296
   64POPC    HS 5439   8.516   7.497   6.584  1.9612  0.1775 -0.4805
   64POPC   O21 5440   8.614   7.663   6.666 -0.2607  0.2256 -0.1583
   64POPC   C21 5441   8.728   7.618   6.612  0.2355  0.6686  0.0098
   64POPC   O22 5442   8.730   7.534   6.520  0.4499  0.5668  0.3041
   64POPC   C22 5443   8.839   7.693   6.681  1.2137  0.8463  0.5669
   64POPC   H2R 5444   8.816   7.696   6.789  1.8960 -0.3533  0.7636
   64POPC   H2S 5445   8.830   7.800   6.651 -1.0411  1.0428  1.7627
   64POPC    C3 5446   8.439   7.681   6.503  0.7533 -0.4361  0.7307
   64POPC    HX 5447   8.517   7.695   6.425  0.7700 -2.1517  0.4037
   64POPC    HY 5448   8.418   7.782   6.543  0.2584 -0.3909  0.3637
   64POPC   O31 5449   8.320   7.620   6.443  0.1785 -0.4571  0.2474
   64POPC   C31 5450   8.346   7.527   6.363 -0.1218 -1.1979 -0.5934
   64POPC   O32 5451   8.457   7.490   6.319 -0.1164 -0.1433  0.2964
   64POPC   C32 5452   8.214   7.472   6.311  0.0948 -0.5778 -0.0407
   64POPC   H2X 5453   8.156   7.557   6.269  1.9633 -0.4279 -2.5427
   64POPC   H2Y 5454   8.144   7.423   6.382 -1.5598  2.1444  0.3308
   64POPC   C23 5455   8.990   7.648   6.659  0.5279  0.6959  0.3215
   64POPC   H3R 5456   9.051   7.724   6.711 -0.3498  0.0386  2.4032
   64POPC   H3S 5457   9.018   7.636   6.551  1.3622 -0.9494  0.6764
   64POPC   C24 5458   9.013   7.499   6.716  0.4868  0.1743 -0.5600
   64POPC   H4R 5459   8.968   7.416   6.657  0.2635 -0.0820 -0.0310
   64POPC   H4S 5460   8.972   7.501   6.819 -2.2795 -1.5262 -1.5346
   64POPC   C25 5461   9.161   7.472   6.733  0.3608 -0.1603  0.0831
   64POPC   H5R 5462   9.174   7.369   6.773  0.0829 -0.5774 -0.8557
   64POPC   H5S 5463   9.189   7.542   6.814 -0.1904  1.6580 -1.2304
   64POPC   C26 5464   9.252   7.489   6.611 -0.2771 -0.4854 -0.0352
   64POPC   H6R 5465   9.357   7.468   6.640 -0.7374 -1.7857  0.7858
   64POPC   H6S 5466   9.249   7.594   6.576 -1.1425 -0.0678  1.2214
   64POPC   C27 5467   9.208   7.389   6.506 -0.1022  0.5444  0.0676
   64POPC   H7R 5468   9.104   7.405   6.469  0.0232  1.0163 -0.0904
   64POPC   H7S 5469   9.202   7.301   6.574  0.1267 -0.0767 -0.7004
   64POPC   C28 5470   9.307   7.356   6.398 -0.3049 -0.0957 -0.3610
   64POPC   H8R 5471   9.295   7.251   6.363 -0.5044  0.2075 -1.2404
   64POPC   H8S 5472   9.404   7.349   6.452 -1.4224  0.2915  1.8040
   64POPC   C29 5473   9.307   7.457   6.296  0.6749 -0.0766  0.1505
   64POPC   H91 5474   9.382   7.535   6.315  2.2096 -1.9862  2.4938
   64POPC  C210 5475   9.217   7.471   6.191 -0.2875 -0.6031  0.1466
   64POPC  H101 5476   9.238   7.558   6.126 -1.5012  0.1573  0.7452
   64POPC  C211 5477   9.107   7.380   6.162 -0.0209 -0.2868  0.2685
   64POPC  H11R 5478   9.105   7.286   6.222 -2.7623 -2.3087 -2.6518
   64POPC  H11S 5479   9.116   7.352   6.055  0.5647  1.7086 -0.2406
   64POPC  C212 5480   8.966   7.447   6.178 -0.1414 -0.0513 -0.4310
   64POPC  H12R 5481   8.938   7.472   6.283 -0.4051  0.5247 -0.6315
   64POPC  H12S 5482   8.894   7.371   6.142  1.6912 -1.9049 -0.3377
   64POPC  C213 5483   8.950   7.581   6.101 -1.0961  0.1716 -0.2472
   64POPC  H13R 5484   8.995   7.564   6.001 -1.4229 -2.2867 -0.0506
   64POPC  H13S 5485   9.005   7.663   6.151 -0.4595  1.2331 -2.5404
   64POPC  C214 5486   8.803   7.623   6.078 -0.2638  0.4453 -0.2253
   64POPC  H14R 5487   8.800   7.733   6.068 -0.2430  0.4867  0.1870
   64POPC  H14S 5488   8.747   7.595   6.170  0.2294  1.3366  0.3508
   64POPC  C215 5489   8.733   7.550   5.962 -0.0335 -0.2675  0.0282
   64POPC  H15R 5490   8.742   7.442   5.985  0.7544 -0.1322  0.4116
   64POPC  H15S 5491   8.781   7.578   5.866 -0.6851  1.4313  0.1653
   64POPC  C216 5492   8.581   7.586   5.956 -0.1841 -0.2390  0.7696
   64POPC  H16R 5493   8.549   7.564   6.060 -2.0789 -1.5165 -0.0290
   64POPC  H16S 5494   8.520   7.525   5.886  0.2065 -0.2676  0.4535
   64POPC  C217 5495   8.552   7.739   5.936 -0.4706  0.0901 -0.6915
   64POPC  H17R 5496   8.583   7.759   5.831  0.8383 -0.7412 -0.4778
   64POPC  H17S 5497   8.613   7.805   6.002 -0.1305  0.3754 -1.2829
   64POPC  C218 5498   8.401   7.776   5.949  0.0252 -0.2712  0.3039
   64POPC  H18R 5499   8.347   7.745   6.042  2.3121  1.2438  2.2477
   64POPC  H18S 5500   8.342   7.731   5.867 -2.8007  1.3954  1.2836
   64POPC  H18T 5501   8.398   7.887   5.943  0.2562 -0.3009 -0.4700
   64POPC   C33 5502   8.245   7.402   6.173  0.3027  0.2776  0.5344
   64POPC   H3X 5503   8.298   7.306   6.191  0.8137  0.6250  0.8888
   64POPC   H3Y 5504   8.304   7.466   6.105 -2.0726  2.4416  0.3548
   64POPC   C34 5505   8.124   7.372   6.087 -0.5557  0.0093  0.6181
   64POPC   H4X 5506   8.070   7.464   6.055  1.4007  1.1009  0.2777
   64POPC   H4Y 5507   8.049   7.325   6.153 -1.0697 -2.3459 -1.4573
   64POPC   C35 5508   8.156   7.282   5.963  0.2880  0.3659  0.3092
   64POPC   H5X 5509   8.063   7.264   5.905 -1.6271  1.1799  2.9396
   64POPC   H5Y 5510   8.188   7.181   5.995  1.4368  0.0615 -1.6206
   64POPC   C36 5511   8.273   7.327   5.878 -0.2901  0.2059 -0.2708
   64POPC   H6X 5512   8.362   7.357   5.938 -0.8195  0.6223  0.3270
   64POPC   H6Y 5513   8.256   7.427   5.832 -0.6332 -0.6883 -2.1439
   64POPC   C37 5514   8.312   7.228   5.774  1.1043  0.1924 -0.1218
   64POPC   H7X 5515   8.227   7.217   5.703  0.6012 -0.6071  0.5814
   64POPC   H7Y 5516   8.320   7.131   5.827 -0.0754  0.7608  1.1517
   64POPC   C38 5517   8.442   7.262   5.694 -0.4327  0.0738 -0.3381
   64POPC   H8X 5518   8.518   7.303   5.764 -1.0815  2.1287 -0.7812
   64POPC   H8Y 5519   8.422   7.343   5.621  2.7012  0.9448 -0.3919
   64POPC   C39 5520   8.501   7.137   5.623  0.0496  0.1940 -0.1321
   64POPC   H9X 5521   8.434   7.088   5.549  0.7035 -1.1690  0.1381
   64POPC   H9Y 5522   8.528   7.059   5.698 -0.5077  0.8329  0.7517
   64POPC  C310 5523   8.630   7.181   5.549 -0.0373 -0.0676 -0.1020
   64POPC  H10X 5524   8.690   7.253   5.610  0.0194 -0.9815  0.9585
   64POPC  H10Y 5525   8.600   7.225   5.452  0.1047 -0.0365 -0.1312
   64POPC  C311 5526   8.726   7.059   5.537  0.5254 -0.0480 -0.5529
   64POPC  H11X 5527   8.653   6.983   5.503 -0.2709 -0.9061  2.7173
   64POPC  H11Y 5528   8.753   7.016   5.636 -3.4065  1.5157  1.3806
   64POPC  C312 5529   8.841   7.089   5.446  0.0516  0.1067 -0.0611
   64POPC  H12X 5530   8.911   7.002   5.440 -0.6944 -0.5227  0.1674
   64POPC  H12Y 5531   8.908   7.158   5.501 -0.2699  0.8656 -0.6059
   64POPC  C313 5532   8.800   7.141   5.305  0.5157 -1.1044  0.5132
   64POPC  H13X 5533   8.764   7.246   5.309  2.2131 -0.2996 -2.3420
   64POPC  H13Y 5534   8.710   7.082   5.278  0.7945 -0.4986 -1.9627
   64POPC  C314 5535   8.913   7.150   5.195  0.2417 -0.3444 -0.3138
   64POPC  H14X 5536   8.960   7.050   5.185 -0.4140 -0.6499 -0.4091
   64POPC  H14Y 5537   8.995   7.221   5.221  1.1846 -1.7814  0.7724
   64POPC  C315 5538   8.861   7.201   5.055  0.1057  0.5062  0.2104
   64POPC  H15X 5539   8.940   7.239   4.986 -0.5672 -2.1681 -2.2364
   64POPC  H15Y 5540   8.787   7.278   5.085 -1.3416  0.2869 -2.4734
   64POPC  C316 5541   8.789   7.087   4.970  0.1212 -0.6942  0.2192
   64POPC  H16X 5542   8.862   7.006   4.951 -0.5749 -0.9902 -1.3718
   64POPC  H16Y 5543   8.768   7.133   4.872 -0.4651 -0.4616  0.4477
   64POPC  H16Z 5544   8.702   7.043   5.025 -1.5201 -0.0581 -1.7523
   65POPC     N 5545   2.727   8.621   6.736  0.1483  0.2730  0.2812
   65POPC   C12 5546   2.843   8.518   6.738  0.1868  0.0578  1.0683
   65POPC  H12A 5547   2.818   8.420   6.701  2.3755 -1.2125  2.6852
   65POPC  H12B 5548   2.880   8.499   6.838  1.1969  1.1162  0.9256
   65POPC   C13 5549   2.783   8.746   6.792  0.5011  0.4134 -0.4037
   65POPC  H13A 5550   2.690   8.800   6.801  0.7257  0.4689  4.2940
   65POPC  H13B 5551   2.810   8.739   6.897 -0.7766  0.5273 -0.0516
   65POPC  H13C 5552   2.859   8.789   6.728  3.0314 -2.1533  0.6287
   65POPC   C14 5553   2.668   8.642   6.604 -0.0178 -0.1159  0.6407
   65POPC  H14A 5554   2.748   8.653   6.532  0.3443  0.6143  1.1397
   65POPC  H14B 5555   2.606   8.558   6.577 -1.7924  0.9229  1.3554
   65POPC  H14C 5556   2.615   8.736   6.601  2.5738  1.4867 -2.5964
   65POPC   C15 5557   2.619   8.564   6.817  0.5941  0.1163 -0.5417
   65POPC  H15A 5558   2.582   8.479   6.762  2.1803  0.8298 -2.8155
   65POPC  H15B 5559   2.540   8.635   6.837  0.0436 -0.3660 -0.9724
   65POPC  H15C 5560   2.646   8.530   6.916 -0.5334 -1.1170 -0.6227
   65POPC   C11 5561   2.949   8.563   6.639 -0.4534  0.6289  0.1473
   65POPC  H11A 5562   2.999   8.655   6.676  2.0568 -1.3764  2.1067
   65POPC  H11B 5563   2.907   8.581   6.537  0.5731 -1.3962 -0.6816
   65POPC     P 5564   3.197   8.483   6.610  0.3121 -0.0030 -0.2799
   65POPC   O13 5565   3.270   8.359   6.584  0.2826 -0.5748  0.5248
   65POPC   O14 5566   3.239   8.555   6.730 -0.0017 -0.1364 -0.0555
   65POPC   O12 5567   3.041   8.455   6.629  0.3128  0.3456 -0.2608
   65POPC   O11 5568   3.203   8.586   6.492 -0.2510  0.3936 -0.4965
   65POPC    C1 5569   3.246   8.533   6.364  0.0423 -0.5949 -0.1089
   65POPC    HA 5570   3.189   8.584   6.283 -1.4529 -2.5103 -0.3518
   65POPC    HB 5571   3.225   8.424   6.352 -0.1352 -0.8048  1.8772
   65POPC    C2 5572   3.399   8.570   6.334  0.2730  0.4082 -0.4301
   65POPC    HS 5573   3.443   8.608   6.429  1.8310 -0.7275 -0.6445
   65POPC   O21 5574   3.398   8.678   6.231  0.1893 -0.2041  0.1055
   65POPC   C21 5575   3.490   8.769   6.251 -0.4484 -0.6816  0.2411
   65POPC   O22 5576   3.572   8.773   6.344 -0.2740  0.0882 -0.3082
   65POPC   C22 5577   3.482   8.875   6.144 -0.3611 -0.2428 -0.2308
   65POPC   H2R 5578   3.500   8.965   6.206  0.7111 -1.6929  1.6936
   65POPC   H2S 5579   3.381   8.878   6.098 -1.2706  0.1632  1.7124
   65POPC    C3 5580   3.490   8.446   6.294  0.2910 -0.4388  0.0776
   65POPC    HX 5581   3.510   8.392   6.390 -1.0889  0.6624  1.0205
   65POPC    HY 5582   3.582   8.484   6.245  1.0298 -0.9338  1.0233
   65POPC   O31 5583   3.407   8.361   6.211  0.1843 -0.2185  0.1024
   65POPC   C31 5584   3.476   8.265   6.149  0.0643  0.2318  0.5149
   65POPC   O32 5585   3.589   8.234   6.173 -0.1232 -0.4736 -0.3955
   65POPC   C32 5586   3.388   8.200   6.053  0.6911  0.3481  0.5361
   65POPC   H2X 5587   3.283   8.221   6.080  0.0427  1.0666 -2.2557
   65POPC   H2Y 5588   3.398   8.089   6.053 -0.0662  0.2752  0.1766
   65POPC   C23 5589   3.596   8.859   6.037  0.0223  0.1514  0.6431
   65POPC   H3R 5590   3.696   8.845   6.084  1.1488 -1.7299 -2.0155
   65POPC   H3S 5591   3.603   8.959   5.989 -1.5437  0.7807  1.6625
   65POPC   C24 5592   3.561   8.757   5.928 -0.1106 -0.1784 -0.6942
   65POPC   H4R 5593   3.486   8.802   5.860 -1.0192  2.3193  1.7803
   65POPC   H4S 5594   3.524   8.663   5.975  2.8562 -1.3825 -0.5059
   65POPC   C25 5595   3.687   8.716   5.840 -0.0019 -0.1089 -0.1698
   65POPC   H5R 5596   3.778   8.702   5.903 -1.0058  0.7534  1.5716
   65POPC   H5S 5597   3.718   8.805   5.782  0.9663 -0.0408  0.4284
   65POPC   C26 5598   3.645   8.595   5.757 -0.5141 -0.7116 -0.4522
   65POPC   H6R 5599   3.571   8.537   5.817  1.5880 -0.8705  2.1991
   65POPC   H6S 5600   3.729   8.522   5.755 -1.2609 -1.6024  0.0788
   65POPC   C27 5601   3.595   8.634   5.623  0.3057 -0.0592  0.3149
   65POPC   H7R 5602   3.621   8.741   5.606 -0.4335 -0.1198 -1.4125
   65POPC   H7S 5603   3.484   8.636   5.617  0.3519 -1.0247 -2.4902
   65POPC   C28 5604   3.656   8.545   5.511 -0.0270  0.3669 -0.1448
   65POPC   H8R 5605   3.581   8.565   5.431 -2.3789  0.7281  2.0221
   65POPC   H8S 5606   3.641   8.439   5.539  0.1760  0.7003  1.3020
   65POPC   C29 5607   3.801   8.574   5.481  0.0863  0.2923  0.2092
   65POPC   H91 5608   3.859   8.604   5.569 -0.0798 -2.5194  1.3681
   65POPC  C210 5609   3.854   8.559   5.359  0.5112 -0.0515 -0.6752
   65POPC  H101 5610   3.963   8.566   5.348  0.7290 -1.9029 -0.0205
   65POPC  C211 5611   3.780   8.508   5.240  0.2388  0.5207 -0.8066
   65POPC  H11R 5612   3.748   8.593   5.176 -2.7653  1.0360  1.1858
   65POPC  H11S 5613   3.686   8.455   5.268 -0.4288  0.4709 -2.9447
   65POPC  C212 5614   3.856   8.413   5.147 -0.9963  0.2170  0.3088
   65POPC  H12R 5615   3.949   8.460   5.109  0.3023 -2.5376 -0.1760
   65POPC  H12S 5616   3.787   8.393   5.062 -1.8576  0.4643  0.9401
   65POPC  C213 5617   3.891   8.284   5.206  0.5611  0.3470 -0.7442
   65POPC  H13R 5618   3.801   8.241   5.254 -0.4684  2.3742 -0.7376
   65POPC  H13S 5619   3.968   8.291   5.286  0.7384  2.1318 -1.0103
   65POPC  C214 5620   3.958   8.185   5.105  1.2766  0.3233  0.0205
   65POPC  H14R 5621   3.948   8.090   5.161  0.8333  0.1542 -0.3484
   65POPC  H14S 5622   4.065   8.215   5.104  0.8858  2.1100  1.9172
   65POPC  C215 5623   3.878   8.165   4.970 -0.0035  0.3210  0.0608
   65POPC  H15R 5624   3.884   8.263   4.918  0.6082  1.3771  2.0349
   65POPC  H15S 5625   3.770   8.148   4.988  0.0194 -0.5833 -0.5775
   65POPC  C216 5626   3.939   8.053   4.883  0.0451 -0.0150 -0.1601
   65POPC  H16R 5627   3.947   7.958   4.939 -1.0239  0.7321  1.3513
   65POPC  H16S 5628   4.038   8.083   4.843 -0.5457  1.7044 -0.4536
   65POPC  C217 5629   3.850   8.032   4.761 -0.2114 -0.2414  0.5433
   65POPC  H17R 5630   3.844   8.131   4.712  1.5182  0.8166  2.3267
   65POPC  H17S 5631   3.742   8.012   4.777 -0.9080 -0.6528 -3.5018
   65POPC  C218 5632   3.904   7.929   4.659 -0.6423 -0.1809  1.0759
   65POPC  H18R 5633   4.014   7.945   4.656 -0.4837 -1.2772 -0.6682
   65POPC  H18S 5634   3.863   7.941   4.556  0.2891 -0.0487  0.7115
   65POPC  H18T 5635   3.886   7.825   4.692 -1.0967 -0.3377  0.3578
   65POPC   C33 5636   3.410   8.236   5.902 -0.5488  0.2619 -0.1079
   65POPC   H3X 5637   3.358   8.159   5.840 -1.8036  0.9198  0.0847
   65POPC   H3Y 5638   3.519   8.234   5.885 -0.4633 -0.3667  0.4691
   65POPC   C34 5639   3.355   8.376   5.872  0.5490 -0.0442  0.4484
   65POPC   H4X 5640   3.397   8.418   5.778 -0.9819  2.1480  0.6663
   65POPC   H4Y 5641   3.396   8.434   5.957 -0.6275 -0.9945  1.7032
   65POPC   C35 5642   3.199   8.393   5.869  0.9116  0.6980 -0.1991
   65POPC   H5X 5643   3.179   8.499   5.841  0.9755  0.3959 -1.4629
   65POPC   H5Y 5644   3.161   8.375   5.972  2.9978 -0.7769  0.3886
   65POPC   C36 5645   3.126   8.302   5.771  0.5810 -0.1738 -0.6586
   65POPC   H6X 5646   3.021   8.328   5.746  0.5205  0.2152 -0.0347
   65POPC   H6Y 5647   3.113   8.209   5.829  0.6942  0.5379  0.5461
   65POPC   C37 5648   3.192   8.280   5.634 -0.3757  0.1654  0.0999
   65POPC   H7X 5649   3.146   8.191   5.587 -0.6064 -0.0564  0.7306
   65POPC   H7Y 5650   3.300   8.255   5.648 -0.5587 -1.0746 -0.5646
   65POPC   C38 5651   3.170   8.407   5.553 -0.0837  0.4852  0.1256
   65POPC   H8X 5652   3.204   8.503   5.595 -0.4456  0.3443  0.7567
   65POPC   H8Y 5653   3.059   8.400   5.541  0.0994  0.3730 -1.9438
   65POPC   C39 5654   3.238   8.396   5.415  0.3842 -0.2058  0.5896
   65POPC   H9X 5655   3.217   8.293   5.381 -0.8217  0.6737 -1.5187
   65POPC   H9Y 5656   3.347   8.412   5.428  0.3063 -0.6885  1.9805
   65POPC  C310 5657   3.184   8.480   5.297  0.4267  0.1161  0.1531
   65POPC  H10X 5658   3.200   8.588   5.316  0.3355  0.7788 -2.9321
   65POPC  H10Y 5659   3.074   8.465   5.291  0.4305 -0.0319  0.4699
   65POPC  C311 5660   3.245   8.442   5.157  0.4507 -0.1140 -0.5663
   65POPC  H11X 5661   3.230   8.332   5.150  1.2344 -0.4187  1.5732
   65POPC  H11Y 5662   3.353   8.469   5.159 -0.1272  2.3475  0.5496
   65POPC  C312 5663   3.186   8.507   5.034  0.3646  0.1686  0.5266
   65POPC  H12X 5664   3.210   8.614   5.017  1.2204 -0.2984 -1.6375
   65POPC  H12Y 5665   3.076   8.498   5.048  0.0913 -0.8475 -1.6762
   65POPC  C313 5666   3.235   8.449   4.895  0.0966 -0.2732  0.7431
   65POPC  H13X 5667   3.171   8.491   4.814 -1.0576 -1.0480  1.2378
   65POPC  H13Y 5668   3.225   8.339   4.889 -1.0184 -0.1019 -1.8865
   65POPC  C314 5669   3.383   8.489   4.871  0.2811  0.6026  0.6366
   65POPC  H14X 5670   3.444   8.425   4.938 -0.0191 -0.4211 -0.0416
   65POPC  H14Y 5671   3.408   8.594   4.898  0.0085  0.1526  2.7820
   65POPC  C315 5672   3.426   8.454   4.733  0.3544  0.1443  0.8626
   65POPC  H15X 5673   3.526   8.495   4.706  0.3995 -1.0175 -0.9318
   65POPC  H15Y 5674   3.347   8.501   4.670  0.7608 -1.9790 -1.4022
   65POPC  C316 5675   3.435   8.299   4.696  0.4631 -0.3790  0.1261
   65POPC  H16X 5676   3.466   8.291   4.589 -0.4189  1.3171 -0.3004
   65POPC  H16Y 5677   3.335   8.255   4.715  0.1245  0.9956  1.7780
   65POPC  H16Z 5678   3.511   8.257   4.765 -0.3142 -1.0735  0.5634
   66POPC     N 5679   4.895   1.293   7.034  0.2661  0.0243  0.3325
   66POPC   C12 5680   4.837   1.366   6.912 -0.5393  0.2609 -0.2367
   66POPC  H12A 5681   4.742   1.319   6.890  0.1368 -0.1654 -2.6111
   66POPC  H12B 5682   4.904   1.345   6.830  0.4059 -0.9772  0.8034
   66POPC   C13 5683   4.809   1.320   7.153  0.4945  0.2608  0.2318
   66POPC  H13A 5684   4.704   1.304   7.133  0.0551  1.8585  1.1314
   66POPC  H13B 5685   4.839   1.258   7.237  0.4092 -0.0255  0.0544
   66POPC  H13C 5686   4.816   1.421   7.189  2.3621  0.1918  0.1529
   66POPC   C14 5687   4.900   1.146   6.994  0.6287  0.4139  0.1326
   66POPC  H14A 5688   4.798   1.117   6.972  0.8552  1.0400 -1.9761
   66POPC  H14B 5689   4.956   1.127   6.904 -0.9611 -3.2011 -0.2907
   66POPC  H14C 5690   4.930   1.084   7.077 -1.8084  1.5743  2.0237
   66POPC   C15 5691   5.038   1.335   7.066  0.5091  0.1333  0.2027
   66POPC  H15A 5692   5.107   1.288   6.999  1.5036 -0.9362  1.8990
   66POPC  H15B 5693   5.067   1.306   7.166 -2.3784  2.0174  1.7353
   66POPC  H15C 5694   5.052   1.442   7.062 -0.0334  0.3000  1.7687
   66POPC   C11 5695   4.804   1.516   6.934 -0.2176 -0.3400 -0.1012
   66POPC  H11A 5696   4.735   1.528   7.021 -0.3985  1.6591 -0.4777
   66POPC  H11B 5697   4.748   1.552   6.845  0.8612  0.0963 -0.6125
   66POPC     P 5698   4.918   1.724   7.013 -0.1434 -0.3940 -0.2501
   66POPC   O13 5699   5.058   1.767   7.031 -0.0332  0.4553  0.5238
   66POPC   O14 5700   4.832   1.738   7.133 -0.1476 -0.7209  0.1220
   66POPC   O12 5701   4.927   1.583   6.954  0.0946  0.1047  0.2943
   66POPC   O11 5702   4.846   1.796   6.887  0.4767  0.3235  0.3625
   66POPC    C1 5703   4.929   1.856   6.784 -0.0216 -0.3388  0.1544
   66POPC    HA 5704   4.986   1.783   6.723 -0.3095  0.1828 -0.7677
   66POPC    HB 5705   4.997   1.929   6.832  1.3711 -2.1655  1.0689
   66POPC    C2 5706   4.840   1.931   6.681  0.1679  0.1241  0.3203
   66POPC    HS 5707   4.788   2.010   6.739  1.9859  1.1811  0.5705
   66POPC   O21 5708   4.749   1.828   6.621  0.3721 -0.2709 -0.1567
   66POPC   C21 5709   4.636   1.811   6.680  0.2540 -0.7240  0.1479
   66POPC   O22 5710   4.592   1.877   6.771  0.0578 -0.0988 -0.0486
   66POPC   C22 5711   4.552   1.704   6.613 -0.3931 -0.3252  0.2053
   66POPC   H2R 5712   4.445   1.732   6.618 -0.2382  0.2835  0.1759
   66POPC   H2S 5713   4.568   1.616   6.679 -1.1394 -0.5520  0.0963
   66POPC    C3 5714   4.914   2.013   6.563  0.5616 -0.6150 -1.5048
   66POPC    HX 5715   4.995   2.062   6.621  0.5410 -2.8515  0.5394
   66POPC    HY 5716   4.849   2.093   6.522 -1.0243  0.1820  2.1911
   66POPC   O31 5717   4.961   1.921   6.465 -0.5923 -0.4299  0.5779
   66POPC   C31 5718   4.893   1.907   6.356  0.0533 -0.0071  0.3610
   66POPC   O32 5719   4.781   1.939   6.335 -0.5831 -0.1560  0.2315
   66POPC   C32 5720   4.974   1.830   6.251 -0.0144  0.6491  0.1344
   66POPC   H2X 5721   4.990   1.729   6.294  0.8691  1.5895  2.1406
   66POPC   H2Y 5722   5.073   1.881   6.249  0.2695  0.1514 -2.8574
   66POPC   C23 5723   4.587   1.678   6.465 -0.3934  0.0588  0.3039
   66POPC   H3R 5724   4.623   1.767   6.409  0.1689 -1.1042 -1.2565
   66POPC   H3S 5725   4.494   1.636   6.423 -0.5231  2.1912 -1.7164
   66POPC   C24 5726   4.700   1.569   6.467 -0.3617  0.6612 -0.1178
   66POPC   H4R 5727   4.679   1.481   6.531  2.4861  0.5873  0.8699
   66POPC   H4S 5728   4.789   1.611   6.519 -1.0703 -0.2596  1.9370
   66POPC   C25 5729   4.733   1.511   6.329  0.2180 -0.3123 -0.5069
   66POPC   H5R 5730   4.742   1.591   6.252  0.3237  0.1484 -0.0219
   66POPC   H5S 5731   4.651   1.443   6.299  0.6793 -0.3428 -1.7714
   66POPC   C26 5732   4.865   1.433   6.344 -0.1242  1.2239 -0.2840
   66POPC   H6R 5733   4.857   1.380   6.442  0.1543  0.4385 -0.6778
   66POPC   H6S 5734   4.951   1.502   6.360  0.5972  0.1389  0.6794
   66POPC   C27 5735   4.892   1.342   6.224  0.3737 -0.3221  0.1173
   66POPC   H7R 5736   4.790   1.330   6.182  0.3344  0.6274 -0.0870
   66POPC   H7S 5737   4.933   1.246   6.263 -1.1505 -0.5811  1.1803
   66POPC   C28 5738   4.988   1.418   6.136 -1.0019 -0.2631 -0.0309
   66POPC   H8R 5739   5.094   1.401   6.162 -1.0851 -0.1243  0.4150
   66POPC   H8S 5740   4.958   1.525   6.146 -0.2603 -0.0943  0.3959
   66POPC   C29 5741   4.978   1.369   5.991 -0.7227 -0.2794  0.3397
   66POPC   H91 5742   5.063   1.311   5.951 -0.3172  0.6773 -0.2234
   66POPC  C210 5743   4.887   1.409   5.901  0.0782  0.4529 -0.0120
   66POPC  H101 5744   4.909   1.367   5.801  3.7364  0.7775  0.5111
   66POPC  C211 5745   4.759   1.492   5.916  0.4058  0.0235  0.5660
   66POPC  H11R 5746   4.729   1.495   6.023 -1.1182 -0.1668  0.1641
   66POPC  H11S 5747   4.675   1.435   5.870 -0.1259  0.0452  1.4817
   66POPC  C212 5748   4.750   1.636   5.847 -0.2828  0.1648 -0.1301
   66POPC  H12R 5749   4.850   1.683   5.839 -1.0430  2.4546  2.4348
   66POPC  H12S 5750   4.683   1.681   5.922  0.7497  0.0206  0.9034
   66POPC  C213 5751   4.681   1.653   5.709  0.4517  0.0590 -0.0981
   66POPC  H13R 5752   4.590   1.591   5.718  0.2650  0.2819 -0.4537
   66POPC  H13S 5753   4.753   1.618   5.632  0.1881 -0.3414 -0.1642
   66POPC  C214 5754   4.648   1.801   5.686 -0.9269  0.3612  0.2493
   66POPC  H14R 5755   4.734   1.858   5.726  0.6201 -1.7254  0.0532
   66POPC  H14S 5756   4.553   1.828   5.736 -0.6483 -0.5740  1.3304
   66POPC  C215 5757   4.624   1.833   5.535 -0.1948  0.3704  0.5244
   66POPC  H15R 5758   4.532   1.777   5.511  0.4423 -1.2309  1.6655
   66POPC  H15S 5759   4.710   1.787   5.482 -0.8911  0.7194 -0.9596
   66POPC  C216 5760   4.592   1.984   5.507 -0.5961 -0.1786 -0.1957
   66POPC  H16R 5761   4.491   1.992   5.553 -1.4013 -2.6202 -1.4098
   66POPC  H16S 5762   4.571   1.994   5.399 -0.5365 -2.1896 -0.4165
   66POPC  C217 5763   4.697   2.087   5.550 -0.1012 -0.3867  0.7459
   66POPC  H17R 5764   4.691   2.094   5.661 -1.0367 -1.2745  0.7692
   66POPC  H17S 5765   4.670   2.189   5.517  1.4490 -0.2264 -0.0741
   66POPC  C218 5766   4.829   2.055   5.498  0.0128  0.1743  0.2417
   66POPC  H18R 5767   4.868   1.962   5.545  1.5849 -0.6889 -2.5405
   66POPC  H18S 5768   4.902   2.133   5.529  1.3817 -0.8826 -0.1959
   66POPC  H18T 5769   4.837   2.048   5.387  0.6946  1.9062  0.1435
   66POPC   C33 5770   4.923   1.829   6.103 -0.6193 -0.7596  0.1562
   66POPC   H3X 5771   4.814   1.805   6.097 -0.0351 -4.1384  1.0418
   66POPC   H3Y 5772   4.981   1.753   6.047 -0.0380 -0.1518 -0.0850
   66POPC   C34 5773   4.953   1.965   6.034  0.2944 -0.4185 -0.0894
   66POPC   H4X 5774   4.901   2.047   6.088 -0.5036 -0.6976 -0.4185
   66POPC   H4Y 5775   4.920   1.961   5.928 -0.0861  1.0366 -0.0396
   66POPC   C35 5776   5.102   2.007   6.034  0.0674  0.2232  0.3380
   66POPC   H5X 5777   5.159   1.918   6.000 -0.2421 -0.2869  1.1493
   66POPC   H5Y 5778   5.124   2.033   6.139  2.2665  1.8946 -0.4555
   66POPC   C36 5779   5.131   2.130   5.951  0.1865  0.0040 -0.3639
   66POPC   H6X 5780   5.237   2.155   5.974  0.0709 -0.8857  1.3020
   66POPC   H6Y 5781   5.076   2.218   5.990  1.3277  0.4746  0.2427
   66POPC   C37 5782   5.114   2.131   5.796  0.2786 -0.0320  0.0147
   66POPC   H7X 5783   5.139   2.229   5.751 -0.7475  0.0892 -0.3228
   66POPC   H7Y 5784   5.011   2.104   5.764  0.1956 -0.4707  0.6262
   66POPC   C38 5785   5.205   2.026   5.736  0.0552 -0.3008 -0.7457
   66POPC   H8X 5786   5.171   1.926   5.771 -0.0504  0.2250  0.6989
   66POPC   H8Y 5787   5.309   2.036   5.771 -0.1911  2.7978 -0.6278
   66POPC   C39 5788   5.202   2.037   5.584  0.1970  0.7997  0.7448
   66POPC   H9X 5789   5.254   2.132   5.558  0.4870  0.6246  0.6755
   66POPC   H9Y 5790   5.097   2.035   5.549 -0.4577  1.0158  2.5811
   66POPC  C310 5791   5.284   1.922   5.516  0.5753  1.0305 -0.3555
   66POPC  H10X 5792   5.256   1.828   5.568  0.6027  0.8757 -0.6199
   66POPC  H10Y 5793   5.394   1.934   5.532  1.0433 -2.1386 -0.6261
   66POPC  C311 5794   5.254   1.902   5.364 -1.1222  0.4436  0.1646
   66POPC  H11X 5795   5.309   1.806   5.349  0.5562  0.7910  3.2672
   66POPC  H11Y 5796   5.311   1.982   5.312 -0.5580  1.3047  2.0110
[truncated: 8,375,942 more chars]
